# Supplementary material for: Estimating population infection rates from non-random testing data: Evidence from the COVID-19 pandemic
Source: PLoS One. 2024 Sep 26;19(9):e0311001. doi: 10.1371/journal.pone.0311001 (PMC11426536; doi:10.1371/journal.pone.0311001)
Supplement: S1 Data — This zip file contains the underlying and analyzed datasets used to construct the tables and figures in the manuscript. (ZIP) [file pone.0311001.s003.zip]

Archive with 8 entries (5 files):
- supplementary_data/
- supplementary_data/raw_data.csv
- __MACOSX/
- __MACOSX/supplementary_data/
- __MACOSX/supplementary_data/._raw_data.csv
- supplementary_data/analyzed_data.xlsx
- __MACOSX/supplementary_data/._analyzed_data.xlsx
- __MACOSX/._supplementary_data
