# Supplementary material for: Estimating population infection rates from non-random testing data: Evidence from the COVID-19 pandemic
Source: PLoS One. 2024 Sep 26;19(9):e0311001. doi: 10.1371/journal.pone.0311001 (PMC11426536; doi:10.1371/journal.pone.0311001)
Supplement: S1 Data — This zip file contains the underlying and analyzed datasets used to construct the tables and figures in the manuscript. (ZIP) [file pone.0311001.s003.zip › supplementary_data/raw_data.csv]

date	state	positive	negative	pending	hospitalizedCurrently	hospitalizedCumulative	inIcuCurrently	inIcuCumulative	onVentilatorCurrently	onVentilatorCumulative	recovered	hash	dateChecked	death	hospitalized	total	totalTestResults	posNeg	fips	deathIncrease	hospitalizedIncrease	negativeIncrease	positiveIncrease	totalTestResultsIncrease
20200122	WA	1										299b5b62b4d05b5d61eba3e3730bb17d025ceb75	2020-01-22T21:00:00Z			1	1	1	53
20200123	WA	1										faa0d0b985f479eac50082e417dc84f9e645db8f	2020-01-23T21:00:00Z			1	1	1	53	0	0	0	0	0
20200124	WA	1										4763cdf13300976ba41317d7c7767e1c558a1134	2020-01-24T21:00:00Z			1	1	1	53	0	0	0	0	0
20200125	WA	1										f17fc4cde1b2e7b57e946752d620e48d7f02c7ce	2020-01-25T21:00:00Z			1	1	1	53	0	0	0	0	0
20200126	WA	1										405aae8b4155c77878ab1e2a85f32d7bb7a45c9a	2020-01-26T21:00:00Z			1	1	1	53	0	0	0	0	0
20200127	WA	1										15d0ad948df84d87c31ab25a4091a1980670fedd	2020-01-27T21:00:00Z			1	1	1	53	0	0	0	0	0
20200128	WA	1										40d46918d08a46309d5228751d4d315d972428a5	2020-01-28T21:00:00Z			1	1	1	53	0	0	0	0	0
20200129	WA	1										ebd3db8123a213ec18160315a9cae98933f811a3	2020-01-29T21:00:00Z			1	1	1	53	0	0	0	0	0
20200130	WA	1										ba725dcd4055b95a974e7ad68b415e63cc026664	2020-01-30T21:00:00Z			1	1	1	53	0	0	0	0	0
20200131	WA	1										e2c94eb4a9635a3bf35ae46ceb7f5496ae5596d4	2020-01-31T21:00:00Z			1	1	1	53	0	0	0	0	0
20200201	WA	1										7f6e2e3541cc39c8faf360eded70120ef1f01374	2020-02-01T21:00:00Z			1	1	1	53	0	0	0	0	0
20200202	WA	1										34b3c8d84417aff0ffa65274a6ccae208269b2c5	2020-02-02T21:00:00Z			1	1	1	53	0	0	0	0	0
20200203	WA	1										9500e206243c7dec91d1f89092aba0c92bf5aad2	2020-02-03T21:00:00Z			1	1	1	53	0	0	0	0	0
20200204	WA	1										809dd1add519b3d81fcc94cf845f572096c7ed1c	2020-02-04T21:00:00Z			1	1	1	53	0	0	0	0	0
20200205	WA	1										9953c7552e586867ae42a8fc6b1957e653f2ab3c	2020-02-05T21:00:00Z			1	1	1	53	0	0	0	0	0
20200206	WA	1										77480a3b7eef8ef3f86746ba93a3c41a9f028eab	2020-02-06T21:00:00Z			1	1	1	53	0	0	0	0	0
20200207	WA	2										c8987a6f7b6bda4a108b0bfbbfba4c9c206dbdf2	2020-02-07T21:00:00Z			2	2	2	53	0	0	0	1	1
20200208	WA	2										3718ec25876bd3354eb87168a1ee3374198dd439	2020-02-08T21:00:00Z			2	2	2	53	0	0	0	0	0
20200209	WA	2										e8120b7135f2fc4c57551fd8554a82cb385271b0	2020-02-09T21:00:00Z			2	2	2	53	0	0	0	0	0
20200210	WA	2										ff9c0bcb7288f5f6e85046a96a89aca422e939dd	2020-02-10T21:00:00Z			2	2	2	53	0	0	0	0	0
20200211	WA	2										1c7c51ebe96c06f3c1cefb071f1ab57ff61e2496	2020-02-11T21:00:00Z			2	2	2	53	0	0	0	0	0
20200212	WA	2										fd56c52779001fe578fa700d170055d8b36b6159	2020-02-12T21:00:00Z			2	2	2	53	0	0	0	0	0
20200213	WA	2										5bdde2575d31ba09e348483d4ac4c60e0e3dfea4	2020-02-13T21:00:00Z			2	2	2	53	0	0	0	0	0
20200214	WA	2										8dfd28c8d7682539add565c210d8a0f70993edf4	2020-02-14T21:00:00Z			2	2	2	53	0	0	0	0	0
20200215	WA	2										0b9c33043957b09ee2efbfe857464c77ef941b10	2020-02-15T21:00:00Z			2	2	2	53	0	0	0	0	0
20200216	WA	2										af9516a222c7f704d59d4e6d6195e6dca877916f	2020-02-16T21:00:00Z			2	2	2	53	0	0	0	0	0
20200217	WA	2										3f8596d7c483dba78113e8d0d65ed4d99a6d04a7	2020-02-17T21:00:00Z			2	2	2	53	0	0	0	0	0
20200218	WA	2										94e59f706a1ba4aa5625505a161a75ece80a2da7	2020-02-18T21:00:00Z			2	2	2	53	0	0	0	0	0
20200219	WA	2										33a0bde3a78c103d70d40f0e4b082e0924bb88a9	2020-02-19T21:00:00Z			2	2	2	53	0	0	0	0	0
20200220	WA	2										d12c28e16b6c035d831f66f1f2ff4e21428d8410	2020-02-20T21:00:00Z			2	2	2	53	0	0	0	0	0
20200221	WA	2										eaff5214cdc4093f59ce5263f18e38fbeb77494f	2020-02-21T21:00:00Z			2	2	2	53	0	0	0	0	0
20200222	WA	2										0b0c39f4a18bade675668306af136ab2f53697fe	2020-02-22T21:00:00Z			2	2	2	53	0	0	0	0	0
20200223	WA	2										cc05fc1bf2ca804190d87169cc4f4b43bac23182	2020-02-23T21:00:00Z			2	2	2	53	0	0	0	0	0
20200224	WA	2										7a2455094f6696e6faf83899ec20b7bddfe24126	2020-02-24T21:00:00Z			2	2	2	53	0	0	0	0	0
20200225	WA	2										68dc2f361ec0699c027370cc8a12cedd3b2f57b2	2020-02-25T21:00:00Z			2	2	2	53	0	0	0	0	0
20200226	WA	2										e4da6c63d3d1bed301648ab7e96cad3ca6f0c984	2020-02-26T21:00:00Z	2		2	2	2	53	2	0	0	0	0
20200227	WA	2										5c5bed3cadd96a874e13a2f58fb6026c05cb8204	2020-02-27T21:00:00Z	2		2	2	2	53	0	0	0	0	0
20200228	WA	9										d89ae68938d114a40da5cf3a26c2a9e1301713a6	2020-02-28T21:00:00Z	4		9	9	9	53	2	0	0	7	7
20200229	WA	18	23									8e71684cac1345c56d901e9145d3ec9f4a2b04c0	2020-02-29T21:00:00Z	5		41	41	41	53	1	0	23	9	32
20200301	MI	9										32031e8ccdd5e7665b34254420b0a13603a06f23	2020-03-01T21:00:00Z			9	9	9	26
20200301	RI	1										a988931eea2a273da2fbabc46829f2afaf5eb0af	2020-03-01T21:00:00Z			1	1	1	44
20200301	WA	30	81									baada06c39baedbdef93b3329a88f9c8bb415e4a	2020-03-01T21:00:00Z	8		111	111	111	53	3	0	58	12	70
20200302	MI	18										f3f4de102c6a551d77afba110d25593544389fea	2020-03-02T21:00:00Z			18	18	18	26	0	0	0	9	9
20200302	RI	1										6049ac06541847a4b2afaaef7ea4b08defbc8d8d	2020-03-02T21:00:00Z			1	1	1	44	0	0	0	0	0
20200302	WA	34	229									4687fefcced1054fd282f4a28f8f00ed26fbd2bf	2020-03-02T21:00:00Z	11		263	263	263	53	3	0	148	4	152
20200303	MI	34										fd660f6b972506bb4cd22c405ccc50fe1bc78034	2020-03-03T21:00:00Z			34	34	34	26	0	0	0	16	16
20200303	RI	2	6									2178a2f31e1a9100543e0beeea446d5520c2eeaa	2020-03-03T21:00:00Z			8	8	8	44	0	0	6	1	7
20200303	WA	58	427									b95fd6daa06045878705b4885a42f61c740f07de	2020-03-03T21:00:00Z	14		485	485	485	53	3	0	198	24	222
20200304	AZ	2	27	5								f9b5336be00388e0549a6e35cfbe7ec911597df2	2020-03-04T21:00:00Z			34	29	29	4
20200304	CA	53	462									e89c69dcaf7f202257af579a58f86c340eee886a	2020-03-04T21:00:00Z			515	515	515	6
20200304	FL	2	24	16								827f5f46040136c1b1901fef08f15b03805c57f5	2020-03-04T21:00:00Z			42	26	26	12
20200304	GA	2										5a4b97663e22df521e97a56f67c3f458eafb2e59	2020-03-04T21:00:00Z			2	2	2	13
20200304	IL	4	124	27								c99302904c1de329aeb568cdf92affb6dd5921ad	2020-03-04T21:00:00Z			155	128	128	17
20200304	MI	52										50cc0fb10791e6f2cb774135dd28ee2c6fc0f942	2020-03-04T21:00:00Z			52	52	52	26	0	0	0	18	18
20200304	NC	1										0361de92db7c1867144ce35f0d61e1588f3a13d5	2020-03-04T21:00:00Z			1	1	1	37
20200304	NH	2	10	7								57c57bb5f40efbba8ab043701700324b09ac602d	2020-03-04T21:00:00Z			19	12	12	33
20200304	NY	6	48	24								0e095e2b3db515b00d892276e6cac6912b1e0111	2020-03-04T21:00:00Z			78	54	54	36
20200304	OR	3	29	18								d63f4cf486a6d2f86062b9af1bd46955abd90cb9	2020-03-04T21:00:00Z			50	32	32	41
20200304	RI	2	11									577f034e9cef2b6ed639a0ad879ad6a0c9d464fb	2020-03-04T21:00:00Z			13	13	13	44	0	0	5	0	5
20200304	SC	0	5									b244652e8adea8d1cc5d5961f023465f579156e0	2020-03-04T21:00:00Z			5	5	5	45
20200304	TX	1										d29839e81cae6ba53df2d1a1d7bfeddfd4fc8509	2020-03-04T21:00:00Z			1	1	1	48
20200304	WA	76	631									8bf7a2e451a638418ba7cd0bb5a5afb37836dee6	2020-03-04T21:00:00Z	16		707	707	707	53	2	0	204	18	222
20200304	WI	1	19	6								c1fede94be9a426dc9c3b5d26d33b9f168fec21c	2020-03-04T21:00:00Z			26	20	20	55
20200305	AZ	2	28	6								3e94b739062d1c0306f5279361451cd382171ccf	2020-03-05T21:00:00Z			36	30	30	4	0	0	1	0	1
20200305	CA	53	462									ce0755ed64d8d97da631569ac60cacb5e301a000	2020-03-05T21:00:00Z			515	515	515	6	0	0	0	0	0
20200305	CO	0	19	21								e45a58fa7b4795ecc217438ff041a6bd2b925fe3	2020-03-05T21:00:00Z			40	19	19	8
20200305	DC	0	6	2								86141ea62e1c9a456849cf2f2196a31ac9669154	2020-03-05T21:00:00Z			8	6	6	11
20200305	FL	9	31	69								d7d91ffc92fbbfad57ff361b0193d3f7df25b958	2020-03-05T21:00:00Z			109	40	40	12	0	0	7	7	14
20200305	GA	2										4247fbf0514b9492027b2328f3f2dc0b2e45f063	2020-03-05T21:00:00Z			2	2	2	13	0	0	0	0	0
20200305	IL	5	165	27								b4c9428d01eee9c65c8053a8cd8af2b28f9d7440	2020-03-05T21:00:00Z			197	170	170	17	0	0	41	1	42
20200305	MD	0	17	14								0d90494b997e148552cd6034f5f347e1d5afb802	2020-03-05T21:00:00Z			31	17	17	24
20200305	MI	72	8	0								4a992bf64f4a07cb05d05455dfbc9e029ed9b7bd	2020-03-05T21:00:00Z			80	80	80	26	0	0	8	20	28
20200305	NC	1										d3f8875e94e71c97de0283327b26f1feca9172e0	2020-03-05T21:00:00Z			1	1	1	37	0	0	0	0	0
20200305	NE	0	17	5								5a0d06bda6fe7a3d859877a222126a595c97fc61	2020-03-05T21:00:00Z			22	17	17	31
20200305	NH	2	16	4								7e34f4dacfe1b54e984b2725002f97e08fbae32d	2020-03-05T21:00:00Z			22	18	18	33	0	0	6	0	6
20200305	NJ	1										80fa3d5297f9e2b3a46fa82bf816c002d9da0976	2020-03-05T21:00:00Z			1	1	1	34
20200305	NV	1	14									c75ee774e7c6ee7ca098db7e8bdd27109e94471a	2020-03-05T21:00:00Z			15	15	15	32
20200305	NY	22	76	24								a5eb1a3c895ee3acd8c87b19363bab6d581b3933	2020-03-05T21:00:00Z			122	98	98	36	0	0	28	16	44
20200305	OH	0	7	3								1bbd3319a4e6db7805828c6b8588392ceb2ad0f0	2020-03-05T21:00:00Z			10	7	7	39
20200305	OR	3	45	13								99211bd19ed97ed9d4cf2ff512e5df794b13f3b8	2020-03-05T21:00:00Z			61	48	48	41	0	0	16	0	16
20200305	RI	2	17									0cb8184c9f75efd169366f854e083f655d5d8587	2020-03-05T21:00:00Z			19	19	19	44	0	0	6	0	6
20200305	SC	0	5									dd1265c2ed9b63d775342c5be9e03be78801ba0c	2020-03-05T21:00:00Z			5	5	5	45	0	0	0	0	0
20200305	TN	1										d6b98cde0f741d1de22a669e2bcbdd2455e12b8a	2020-03-05T21:00:00Z			1	1	1	47
20200305	TX	1										d7dc50f88fb103b81e0745b9f7824ed7ee6c1738	2020-03-05T21:00:00Z			1	1	1	48	0	0	0	0	0
20200305	VA	0	18	3								c34566b6ec1573923e494c44f1c6b744fed9b3ad	2020-03-05T21:00:00Z			21	18	18	51
20200305	WA	97	943									607fa82d89fd1cea25af16768b4a8e7c7483798a	2020-03-05T21:00:00Z	20		1040	1040	1040	53	4	0	312	21	333
20200305	WI	1	19	6								3620b6a39cef411a89d895ac830c5c954ce63541	2020-03-05T21:00:00Z			26	20	20	55	0	0	0	0	0
20200306	AK	0	8	1								afd8084305ea1ec41b5746d77dfc27eed92e555f	2020-03-06T21:00:00Z	0		9	8	8	2
20200306	AR	0	6	0								baadb217d3fcf5f4811488adcd8f345a2a29e391	2020-03-06T21:00:00Z			6	6	6	5
20200306	AZ	3	33	15								bcfcf56b97c3f10a640d25f6148abbc1f17fa07d	2020-03-06T21:00:00Z			51	36	36	4	0	0	5	1	6
20200306	CA	60	462									ed5984edee3bf6ee9bc3b89bc15e52f3bdade592	2020-03-06T21:00:00Z			522	522	522	6	0	0	0	7	7
20200306	CO	2	46	30								2affe95a8de9524f8e77344a5a354729331024fa	2020-03-06T21:00:00Z			78	48	48	8	0	0	27	2	29
20200306	DC	0	8	1								0916c062b23fb7dafb1a661e9e93554b146102bc	2020-03-06T21:00:00Z			9	8	8	11	0	0	2	0	2
20200306	DE	0	10	0								ce64a0188bd545e3f624bf5c958ad5a308f7c042	2020-03-06T21:00:00Z			10	10	10	10
20200306	FL	9	55	51								ec1d19fd312871b78238dee947a1614eb253b818	2020-03-06T21:00:00Z			115	64	64	12	0	0	24	0	24
20200306	GA	2										d6ae73ad152b1a4b8de98e45e77180669400ec85	2020-03-06T21:00:00Z			2	2	2	13	0	0	0	0	0
20200306	IA	0	15	2								73ace108c09e0e8391d16fb4cc771e1dd2107a8a	2020-03-06T21:00:00Z			17	15	15	19
20200306	IL	5	180	35								cea4d67d62c223cc0e6e983c16ec4eb1e7e287e7	2020-03-06T21:00:00Z			220	185	185	17	0	0	15	0	15
20200306	IN	1										57d3744352ffb9db87fd1bf34f0a80df811443d2	2020-03-06T21:00:00Z			1	1	1	18
20200306	KS	0	4	0								69d9379255fba9dc0e12dc3d34568cf662050519	2020-03-06T21:00:00Z			4	4	4	20
20200306	KY	0	7	3								d14490bb62ff36a14f6d7d3983dcc37a6213f306	2020-03-06T21:00:00Z			10	7	7	21
20200306	MD	3	26	12								1fa11fd8e4ccf23cd88dad0abf8f2ed09692b6f7	2020-03-06T21:00:00Z			41	29	29	24	0	0	9	3	12
20200306	MI	98	8	8								ec49ca56f5a15fa1d7ab227db8ee518383b80bd1	2020-03-06T21:00:00Z			114	106	106	26	0	0	0	26	26
20200306	MN	0	36									e5132c799bd8a985ee5eebaa58cc91fe172d2252	2020-03-06T21:00:00Z			36	36	36	27
20200306	NC	2										7dc32933c444ad3ead82aae5b70360d952aa26f5	2020-03-06T21:00:00Z			2	2	2	37	0	0	0	1	1
20200306	NE	0	17	5								f6a3dae478e443059d53552df4bcdfcbf1df1562	2020-03-06T21:00:00Z			22	17	17	31	0	0	0	0	0
20200306	NH	2	20	3								cb6d3e65ea48c1b73ea053bd4fff5effe820cd79	2020-03-06T21:00:00Z			25	22	22	33	0	0	4	0	4
20200306	NJ	1										c1ebdfb1febe7a106dd31b8742d983a21185c3bf	2020-03-06T21:00:00Z			1	1	1	34	0	0	0	0	0
20200306	NM	0	16	0								a7fdde839cc24edda883ae6eded317516823f0d3	2020-03-06T21:00:00Z			16	16	16	35
20200306	NV	1	14									987c6d506024afbec19c37ec86dbb2f36578a842	2020-03-06T21:00:00Z			15	15	15	32	0	0	0	0	0
20200306	NY	33	92	236								18e7306085561597629e7ffac110572b1aa9f9e5	2020-03-06T21:00:00Z			361	125	125	36	0	0	16	11	27
20200306	OH	0	8	2								053530986545d47250674a6c7891318414ac402d	2020-03-06T21:00:00Z			10	8	8	39	0	0	1	0	1
20200306	OR	3	64	28								8c2cf703264be22af405b67f312c031ee48a2c49	2020-03-06T21:00:00Z			95	67	67	41	0	0	19	0	19
20200306	PA	2										3ce04ca60daa0171a4965e6870cd5710345e8669	2020-03-06T21:00:00Z			2	2	2	42
20200306	RI	3	17									132069fe25a4d56033778fb0b12c743931e65638	2020-03-06T21:00:00Z			20	20	20	44	0	0	0	1	1
20200306	SC	0	5									3b871b1d4242a1fb3eb15e01fdb317126da865b0	2020-03-06T21:00:00Z			5	5	5	45	0	0	0	0	0
20200306	TN	1										c08f2fdfc2a48fde032229c9b4181788db59f9f3	2020-03-06T21:00:00Z			1	1	1	47	0	0	0	0	0
20200306	TX	5										cd363e289639a9dfe6b4575b0f64f46900a7901b	2020-03-06T21:00:00Z			5	5	5	48	0	0	0	4	4
20200306	VA	0	21	10								d226abb632c34f9036421499b7f6c7bc248bb483	2020-03-06T21:00:00Z			31	21	21	51	0	0	3	0	3
20200306	VT	0	8									a4dec17604c465729da7a9dfe9e9ec4426c32672	2020-03-06T21:00:00Z			8	8	8	50
20200306	WA	150	1378									e6fe8da1e3e54775eddbe49e87aa0bdd448ac68a	2020-03-06T21:00:00Z	26		1528	1528	1528	53	6	0	435	53	488
20200306	WI	1	31	12								b96ccd39757d6ceed4a2d639e0095b3d8f8f3434	2020-03-06T21:00:00Z			44	32	32	55	0	0	12	0	12
20200306	WV	0	1	4								68d062b16bb06f20eabeb52ee79544ec7a511018	2020-03-06T21:00:00Z			5	1	1	54
20200307	AK	0	12	2								909b7d55ced8b1311528d716923608f030dc8226	2020-03-07T21:00:00Z	0		14	12	12	2	0	0	4	0	4
20200307	AL	0										1d94a3b00af81e57b35a00c0eeaa339ec76d962a	2020-03-07T21:00:00Z			0	0	0	1
20200307	AR	0	6	0								bdba8d05662d7b38e7309c5baa49cd20b63a536b	2020-03-07T21:00:00Z			6	6	6	5	0	0	0	0	0
20200307	AZ	5	44	7								0c334b56af3108711bb907f46599a84bd536ac1d	2020-03-07T21:00:00Z			56	49	49	4	0	0	11	2	13
20200307	CA	69	462									311a213f5744c6b33147c107519218e8d9f55d23	2020-03-07T21:00:00Z			531	531	531	6	0	0	0	9	9
20200307	CO	8	55	69								b3e767a79aa144a708ff8d26dd77311725722068	2020-03-07T21:00:00Z			132	63	63	8	0	0	9	6	15
20200307	CT	0										d9e680a00789072a49cb76e097d4229667366ed7	2020-03-07T21:00:00Z			0	0	0	9
20200307	DC	0	8	1								e11c537902c2e50281d5f0474f9627885a7d2687	2020-03-07T21:00:00Z			9	8	8	11	0	0	0	0	0
20200307	DE	0	10	0								7eadaaa0b57573c2bdbc9a8e6cb4491819bdebe3	2020-03-07T21:00:00Z			10	10	10	10	0	0	0	0	0
20200307	FL	14	100	88								8e5302ac32c92ff9ad0d33eac5dbb7fadb2633fc	2020-03-07T21:00:00Z			202	114	114	12	0	0	45	5	50
20200307	GA	6										300c65424c0683e4fe3b738ffa83c73e6e166987	2020-03-07T21:00:00Z			6	6	6	13	0	0	0	4	4
20200307	HI	1										fdf9b14d1375f62ec31807e17621275a28a68e35	2020-03-07T21:00:00Z			1	1	1	15
20200307	IA	0	15	2								57014c410bdcf67c766c3bde093c62bf971bf561	2020-03-07T21:00:00Z			17	15	15	19	0	0	0	0	0
20200307	ID	0	27									4f4e0071fd17623d671266cb5b4d8f4a998e7635	2020-03-07T21:00:00Z			27	27	27	16
20200307	IL	6	191	44								0617c3d41d4b13ac629144876a75a2d391036742	2020-03-07T21:00:00Z			241	197	197	17	0	0	11	1	12
20200307	IN	1										341ab30a48c34775d1b7fb9b4a82dea3d4bdff65	2020-03-07T21:00:00Z			1	1	1	18	0	0	0	0	0
20200307	KS	0	11	2								3423d332e782b75c00baf7159c3aa95ea8927439	2020-03-07T21:00:00Z			13	11	11	20	0	0	7	0	7
20200307	KY	1	9									48c3d48fed83cfd2f32e9dbf06e7e1410d3e0fe6	2020-03-07T21:00:00Z			10	10	10	21	0	0	2	1	3
20200307	LA	0										b7526761c843e52a6bd2a5e89719a7ed71cc0b5e	2020-03-07T21:00:00Z			0	0	0	22
20200307	MD	3	41									b2d7275372012956019c1ac4675a486072ad50c0	2020-03-07T21:00:00Z			44	44	44	24	0	0	15	0	15
20200307	ME	0	1									78aa7cd66f9ed0076403ca7ace6b9725577d669a	2020-03-07T21:00:00Z			1	1	1	23
20200307	MI	128	18	9								03a5d353203118cadc5b2e6c3848c40f506ac849	2020-03-07T21:00:00Z			155	146	146	26	0	0	10	30	40
20200307	MN	1	48									dff67d839a61d912b7f7b0aa8a8eee5450a0add1	2020-03-07T21:00:00Z			49	49	49	27	0	0	12	1	13
20200307	MO	0										9a6811180ce7cb71ab44738976d76cc4d0c0367c	2020-03-07T21:00:00Z			0	0	0	29
20200307	MS	0										8fd30f9053208bfd268115213ef81816a8d68513	2020-03-07T21:00:00Z			0	0	0	28
20200307	MT	0	11									c798a10143524f3b801c3c12385d46f0d5445c45	2020-03-07T21:00:00Z			11	11	11	30
20200307	NC	2										430c5790ef495a5f85b57fec34083672077f2925	2020-03-07T21:00:00Z			2	2	2	37	0	0	0	0	0
20200307	ND	0	0									fd7ee9e623951efec04cf75ce2f3bcadec68ab35	2020-03-07T21:00:00Z			0	0	0	38
20200307	NE	1	17	5								f005dd04ec69b52d21ffd219b42d10b897d2ddf8	2020-03-07T21:00:00Z			23	18	18	31	0	0	0	1	1
20200307	NH	2	20	3								c3cf83675171ed0cb3ea76ec42d8087ed0549f2a	2020-03-07T21:00:00Z			25	22	22	33	0	0	0	0	0
20200307	NJ	4		1								baa3a70b588e2de1d71ef9323e1fd51c2ddd7bf2	2020-03-07T21:00:00Z			5	4	4	34	0	0	0	3	3
20200307	NM	0	48	0								d4fe05fba86ad47f27ecc0a2843641fc598e7ee2	2020-03-07T21:00:00Z			48	48	48	35	0	0	32	0	32
20200307	NV	1	14									ff7e53fb3780e09b6df2422f8b4c69da6e7984d0	2020-03-07T21:00:00Z			15	15	15	32	0	0	0	0	0
20200307	NY	76	92	236								53a82f90b4d4a28a5b06248b1e4c78e9229312dd	2020-03-07T21:00:00Z			404	168	168	36	0	0	0	43	43
20200307	OH	0	9	5								c69dfa83b8288b3843884ff6e720c8496b379d9f	2020-03-07T21:00:00Z			14	9	9	39	0	0	1	0	1
20200307	OK	1										a289923d68e5122aaffefddb8b334840537c641f	2020-03-07T21:00:00Z			1	1	1	40
20200307	OR	7	77	40								46f67721ac9c9e4bf2223020998c4d83fcc7f249	2020-03-07T21:00:00Z			124	84	84	41	0	0	13	4	17
20200307	PA	4										062165de38bf4ef54e8456000bb3d8a0ed14a6a4	2020-03-07T21:00:00Z			4	4	4	42	0	0	0	2	2
20200307	RI	2	30									9235e76ca0650027d60ea79ed06e02846b6fcdb8	2020-03-07T21:00:00Z			32	32	32	44	0	0	13	-1	12
20200307	SC	2	8									8544336c14b8c734fc20a32a015006d676c30244	2020-03-07T21:00:00Z			10	10	10	45	0	0	3	2	5
20200307	SD	0	5	0								f9c85d0328866ae577e24ba09e3c4be8f679563c	2020-03-07T21:00:00Z			5	5	5	46
20200307	TN	1										1052cb0a616ff027ac81ae4e021811dfcde09418	2020-03-07T21:00:00Z			1	1	1	47	0	0	0	0	0
20200307	TX	8										9442e419a19fb5a72a0c4f5541eb6988e51a4011	2020-03-07T21:00:00Z			8	8	8	48	0	0	0	3	3
20200307	UT	1										a85957691ce29b13c25a9fa29751a40218bf593d	2020-03-07T21:00:00Z			1	1	1	49
20200307	VA	0	31	7								6e84c7d2e592ebc2a18731e74f79dbd87b2a9867	2020-03-07T21:00:00Z			38	31	31	51	0	0	10	0	10
20200307	VT	0	16									ff9af8b98a1d797de0df45f07ebcd9cd6f10d588	2020-03-07T21:00:00Z			16	16	16	50	0	0	8	0	8
20200307	WA	182	1746	66								1b58b3a06a9c63e74a1d10dd96832589342c867c	2020-03-07T21:00:00Z	27		1994	1928	1928	53	1	0	368	32	400
20200307	WI	1	31	12								6ed08976196b8624bb1e5ae7c5fa420f672cd583	2020-03-07T21:00:00Z			44	32	32	55	0	0	0	0	0
20200307	WV	0	2	3								709d5b8a2116344cd59199a1b319fae5f11d6bca	2020-03-07T21:00:00Z			5	2	2	54	0	0	1	0	1
20200307	WY	0										265de6c0d476b4e78ad567a501a52ea9d1846184	2020-03-07T21:00:00Z			0	0	0	56
20200308	AK	0	14	6								c4287ed1763571e32d9c109b0e8d38d1c66dfb98	2020-03-08T20:00:00Z	0		20	14	14	2	0	0	2	0	2
20200308	AL	0										dc8486565b986e301a3cb52dda7d6014007253e4	2020-03-08T20:00:00Z			0	0	0	1	0	0	0	0	0
20200308	AR	0	6	0								6263c0cd4836c8418421de9e16b86212a90ea53f	2020-03-08T20:00:00Z			6	6	6	5	0	0	0	0	0
20200308	AZ	5	44	7								7fab3faf304af2d21cf805b897dbe16c6cf1a5c6	2020-03-08T20:00:00Z			56	49	49	4	0	0	0	0	0
20200308	CA	88	462									39ba303e6c33d759f657dfaa835f2714a49ecc37	2020-03-08T20:00:00Z			550	550	550	6	0	0	0	19	19
20200308	CO	8	104									999728a960c0e35c7bfce426d19eef24c7fd3e64	2020-03-08T20:00:00Z			112	112	112	8	0	0	49	0	49
20200308	CT	1	29	8								9af238ecf88478ebbe90c92437c721d9fd8e6d17	2020-03-08T20:00:00Z			38	30	30	9	0	0	29	1	30
20200308	DC	1	10	0								49cc05969337862100d6dac922ca02efcccd9c37	2020-03-08T20:00:00Z			11	11	11	11	0	0	2	1	3
20200308	DE	0	10	0								55e0c22b683f94999c6a852f5432d86ffe73ebae	2020-03-08T20:00:00Z			10	10	10	10	0	0	0	0	0
20200308	FL	17	118	108								58118fa0e29d8d1a2b018270736aa4e15f658ed0	2020-03-08T20:00:00Z			243	135	135	12	0	0	18	3	21
20200308	GA	7										e234f04216762da88bc69c82ae358ca0e126a20e	2020-03-08T20:00:00Z			7	7	7	13	0	0	0	1	1
20200308	HI	1										94350220775a3b6e5fda814910579f1b46265ab8	2020-03-08T20:00:00Z			1	1	1	15	0	0	0	0	0
20200308	IA	0	15	2								ed9e73a744bebf0b1f7f5bda0383d3fe3134e20c	2020-03-08T20:00:00Z			17	15	15	19	0	0	0	0	0
20200308	ID	0	27									9445d66db16882680e8502f339ebcea0f5762ccd	2020-03-08T20:00:00Z			27	27	27	16	0	0	0	0	0
20200308	IL	6	191	44								6c7bf5170846973ebb63a9ac680596f733cf5a5d	2020-03-08T20:00:00Z			241	197	197	17	0	0	0	0	0
20200308	IN	2										ba3578ffa6ce7f594b1afdeb97b4e26c421cf59f	2020-03-08T20:00:00Z			2	2	2	18	0	0	0	1	1
20200308	KS	1	11	0								d7a2adf7af3c56e40d1a75f02da8878c2e934ccd	2020-03-08T20:00:00Z			12	12	12	20	0	0	0	1	1
20200308	KY	1	13									1930ced9af77c060162cc04abf6f9d53d28c39ac	2020-03-08T20:00:00Z			14	14	14	21	0	0	4	0	4
20200308	LA	0	5									f0cd89bf8cfc3f22372a64bbf45ae165e5845bb1	2020-03-08T20:00:00Z			5	5	5	22	0	0	5	0	5
20200308	MD	3	52									cbac8d376b30d5d5e04172efbb77aa9f9d49942b	2020-03-08T20:00:00Z			55	55	55	24	0	0	11	0	11
20200308	ME	0	1									a44c270bd2fd674f7bf3ffcf3b9042baa0c7d8b2	2020-03-08T20:00:00Z			1	1	1	23	0	0	0	0	0
20200308	MI	168	26	10								8955bea8f7edc16d43081e5b969c48c3f1e3050e	2020-03-08T20:00:00Z			204	194	194	26	0	0	8	40	48
20200308	MN	1	48									3bb2cdf04d3b3fa3eaea091fd099d444818650e2	2020-03-08T20:00:00Z			49	49	49	27	0	0	0	0	0
20200308	MO	1										61c8364771bfe55687a47ce4650d8614e697d7ca	2020-03-08T20:00:00Z			1	1	1	29	0	0	0	1	1
20200308	MS	0										2d0d4688d015247af02eab6b55ae72e221d8ac7c	2020-03-08T20:00:00Z			0	0	0	28	0	0	0	0	0
20200308	MT	0	11									cdb6980828a9f676bf55fdd84394dfd3d2619c80	2020-03-08T20:00:00Z			11	11	11	30	0	0	0	0	0
20200308	NC	2										550aef8aafb9d182e2c2db40483a3c4030f9fa27	2020-03-08T20:00:00Z			2	2	2	37	0	0	0	0	0
20200308	ND	0	0									e1b82af26658ba59e5450a632559324dab21d186	2020-03-08T20:00:00Z			0	0	0	38	0	0	0	0	0
20200308	NE	1	17	5								0a814283723e80c081ea9aced87caae627354a77	2020-03-08T20:00:00Z			23	18	18	31	0	0	0	0	0
20200308	NH	4	38	5								ecfe42d37126f9471a8c8176b24545e96c32c1d5	2020-03-08T20:00:00Z			47	42	42	33	0	0	18	2	20
20200308	NJ	6	31	0								1e8aab109a7c26892276d26946a56c0163edcd84	2020-03-08T20:00:00Z			37	37	37	34	0	0	31	2	33
20200308	NM	0	48	0								3ae3b323e6fccff2c838538447fffa389d9e5f4a	2020-03-08T20:00:00Z			48	48	48	35	0	0	0	0	0
20200308	NV	1	14									def0cb8fc381af9358ec1023f361e556ab9f9ded	2020-03-08T20:00:00Z			15	15	15	32	0	0	0	0	0
20200308	NY	105	92									f6d3b78f41cadeaf08e72f35692a9619d70aad07	2020-03-08T20:00:00Z			197	197	197	36	0	0	0	29	29
20200308	OH	0	10	4								7e8d292bba63ea4513c06f2051dea6861b470916	2020-03-08T20:00:00Z			14	10	10	39	0	0	1	0	1
20200308	OK	1	8	2								b6018ab69b18e7cd1a1cdabcf009e65d0f07e5ee	2020-03-08T20:00:00Z			11	9	9	40	0	0	8	0	8
20200308	OR	14	100	53								882f37383b337cc29b83d8317156e4a4311f6627	2020-03-08T20:00:00Z			167	114	114	41	0	0	23	7	30
20200308	PA	6										f2288aed4a67fb77f86fc35e3988a70e0db037ac	2020-03-08T20:00:00Z			6	6	6	42	0	0	0	2	2
20200308	RI	3	30	12								1f2994a89f2153e8cbf70397cf042a16351be821	2020-03-08T20:00:00Z			45	33	33	44	0	0	0	1	1
20200308	SC	2	8									db7aefd437c9ae1600b9c0b62d4f9344d3a99dc7	2020-03-08T20:00:00Z			10	10	10	45	0	0	0	0	0
20200308	SD	0	5	0								a54f67d9f8d3c7647c20085e8d59e40c6290250b	2020-03-08T20:00:00Z			5	5	5	46	0	0	0	0	0
20200308	TN	3										55ca27b24b97bbb5f61d3c7d3db93ad7f41f6240	2020-03-08T20:00:00Z			3	3	3	47	0	0	0	2	2
20200308	TX	8										be48d5d3143d163568736568b389b7bcae8fe816	2020-03-08T20:00:00Z			8	8	8	48	0	0	0	0	0
20200308	UT	1										3687612a6d76e15f8a889cdb629d2dda034d897b	2020-03-08T20:00:00Z			1	1	1	49	0	0	0	0	0
20200308	VA	2	36	6								3e12d0328ad20d41eb4f57a4fd4143d65e263a97	2020-03-08T20:00:00Z			44	38	38	51	0	0	5	2	7
20200308	VT	1	28									2393fda9fc64b4825ff4d3456139404c6fdeffaa	2020-03-08T20:00:00Z			29	29	29	50	0	0	12	1	13
20200308	WA	249	2208	60								254fc4532258acac8e264065306ae79de7606faf	2020-03-08T20:00:00Z	31		2517	2457	2457	53	4	0	462	67	529
20200308	WI	1	31	12								b834c9b5c7a55a60692aace16160db4e77576973	2020-03-08T20:00:00Z			44	32	32	55	0	0	0	0	0
20200308	WV	0	2	3								4baf5efaa3462e45c3a086d03ba4bf9376b10202	2020-03-08T20:00:00Z			5	2	2	54	0	0	0	0	0
20200308	WY	0										04b812c8dbb7bd7a7c1c24bb7e3b1116fb1cfa96	2020-03-08T20:00:00Z			0	0	0	56	0	0	0	0	0
20200309	AK	0	23	9								cb85c1929806141b01e896a52de54771863ed0e4	2020-03-09T20:00:00Z	0		32	23	23	2	0	0	9	0	9
20200309	AL	0										3c15dbef6838aa05f46554b8f49c5d96677df531	2020-03-09T20:00:00Z			0	0	0	1	0	0	0	0	0
20200309	AR	0	12	0								5ef70cfa2d033bc17949f85ed40a9a63e9ea95df	2020-03-09T20:00:00Z			12	12	12	5	0	0	6	0	6
20200309	AZ	5	44	7								34a29bfcfa1a71c92fe460039d78f6bb8bf65e60	2020-03-09T20:00:00Z			56	49	49	4	0	0	0	0	0
20200309	CA	114	690									6af63e3581f76d44b6446c5c221d5a2dd96f5a24	2020-03-09T20:00:00Z			804	804	804	6	0	0	228	26	254
20200309	CO	9	133									b23d501869c0a98edd0eedb4d3393fa413a2532b	2020-03-09T20:00:00Z			142	142	142	8	0	0	29	1	30
20200309	CT	1	46									77af98908db8db59c3733c28b2b979a5dfbd11d7	2020-03-09T20:00:00Z			47	47	47	9	0	0	17	0	17
20200309	DC	1	14	3								01c063fd1289fc23b3b7be3d4aea3307b50f5040	2020-03-09T20:00:00Z			18	15	15	11	0	0	4	0	4
20200309	DE	0	15	3								966cd7a363b1718847965e750f4e76527e4f3d3f	2020-03-09T20:00:00Z			18	15	15	10	0	0	5	0	5
20200309	FL	18	140	115								318b0f35925b3b172b90b2faa9823d23882636b6	2020-03-09T20:00:00Z			273	158	158	12	0	0	22	1	23
20200309	GA	12										279f6e8110f21f2cb9b2d1ff1e6841afa1c0af40	2020-03-09T20:00:00Z			12	12	12	13	0	0	0	5	5
20200309	HI	2										e8c71d4ebcb3a9aed28d52d363088faa8aa067e2	2020-03-09T20:00:00Z			2	2	2	15	0	0	0	1	1
20200309	IA	3	26	8								2d4f00730c4f5721f4da3d4ba82eebff77c5e4e2	2020-03-09T20:00:00Z			37	29	29	19	0	0	11	3	14
20200309	ID	0	41									cebad76e979c6b393b559632dcfef8e1cb9ccd0c	2020-03-09T20:00:00Z			41	41	41	16	0	0	14	0	14
20200309	IL	7	191	44								3fe26606e274da04428ec1f3e932c98cf64e5b49	2020-03-09T20:00:00Z			242	198	198	17	0	0	0	1	1
20200309	IN	2										d82e74b7662ac9fc6dcad52693089393fd73c192	2020-03-09T20:00:00Z			2	2	2	18	0	0	0	0	0
20200309	KS	1	11	0								ce8f496b64774484ba055b88fe463cfea2c4ecaf	2020-03-09T20:00:00Z			12	12	12	20	0	0	0	0	0
20200309	KY	4	17									ea273e790c71c42e501ffeb854c765c4ed3d91e0	2020-03-09T20:00:00Z			21	21	21	21	0	0	4	3	7
20200309	LA	1	5									34ed705a6d35331063fd0d6d7867baca1fefe36c	2020-03-09T20:00:00Z			6	6	6	22	0	0	0	1	1
20200309	MD	5	73									21d797080b2facbf18276350a712ba702c1db616	2020-03-09T20:00:00Z			78	78	78	24	0	0	21	2	23
20200309	ME	0	1									fc7ef15fa0bc2846fd0a361a454006c43ff5a50c	2020-03-09T20:00:00Z			1	1	1	23	0	0	0	0	0
20200309	MI	254	36	11								12439b1570bf0a2f43b1aa54c5664fc47bc56172	2020-03-09T20:00:00Z			301	290	290	26	0	0	10	86	96
20200309	MN	2	80									2fe8a8c39e6d7656c053b0ddc487d11d014d7968	2020-03-09T20:00:00Z			82	82	82	27	0	0	32	1	33
20200309	MO	1										2ae8fc33a8f32d0393f6509589e5aa2db017a1a7	2020-03-09T20:00:00Z			1	1	1	29	0	0	0	0	0
20200309	MS	0										2b1e959c40e1d97cbd4fdb3af6d146176cb72a7a	2020-03-09T20:00:00Z			0	0	0	28	0	0	0	0	0
20200309	MT	0	11									f94a2e3b32545cbd6e401cfc4e8094305bd8e6ac	2020-03-09T20:00:00Z			11	11	11	30	0	0	0	0	0
20200309	NC	2										36a7efc53186e6278555d0eb1f7f7780868cfc03	2020-03-09T20:00:00Z			2	2	2	37	0	0	0	0	0
20200309	ND	0	0									59a9fe03c914e9211dd5546b982a478f5b7e46d8	2020-03-09T20:00:00Z			0	0	0	38	0	0	0	0	0
20200309	NE	3	36	9								aacea49d265183a389da9f54170298fc8d6a486e	2020-03-09T20:00:00Z			48	39	39	31	0	0	19	2	21
20200309	NH	4	38	5								95d9f3370e5979350a25379b65c7f98b077c7213	2020-03-09T20:00:00Z			47	42	42	33	0	0	0	0	0
20200309	NJ	11	35	14								e0df6d08dc91c5afd18e9f35f22aa322b4b0f0ce	2020-03-09T20:00:00Z			60	46	46	34	0	0	4	5	9
20200309	NM	0	57	0								a766e1775bcbafa6817f7b2f15a9292652caba5c	2020-03-09T20:00:00Z			57	57	57	35	0	0	9	0	9
20200309	NV	1	14									83d025cf17543e497cd5063608e45dc9cfa44fb8	2020-03-09T20:00:00Z			15	15	15	32	0	0	0	0	0
20200309	NY	142	92									260a070d28ed40a35e8b31aca5f4ab3352dc9ba8	2020-03-09T20:00:00Z			234	234	234	36	0	0	0	37	37
20200309	OH	3	11	5								40edb3ac44427394a2fb18a1b4cd4064b7e67672	2020-03-09T20:00:00Z			19	14	14	39	0	0	1	3	4
20200309	OK	1	8	10								8b689e9e2ad67a6b028c2431bedd2cec040154e0	2020-03-09T20:00:00Z			19	9	9	40	0	0	0	0	0
20200309	OR	14	165	52								f5a1974166b2872d9568b45083f043611e5c5652	2020-03-09T20:00:00Z			231	179	179	41	0	0	65	0	65
20200309	PA	10										4554632818538c57d0520a7bfb83132dd6c055d9	2020-03-09T20:00:00Z			10	10	10	42	0	0	0	4	4
20200309	RI	3	30	6								c95620757ddb4993da77d7d25126c990fa386efe	2020-03-09T20:00:00Z			39	33	33	44	0	0	0	0	0
20200309	SC	7	24									230947ecf1cd935a64d923210a6ffb285ea513bd	2020-03-09T20:00:00Z			31	31	31	45	0	0	16	5	21
20200309	SD	0	5	0								207d9a28c6c82c49caa4472678725e844f8a1836	2020-03-09T20:00:00Z			5	5	5	46	0	0	0	0	0
20200309	TN	3										2ca1b9768f605daaa7c62ae41b8b6f94c63d1a80	2020-03-09T20:00:00Z			3	3	3	47	0	0	0	0	0
20200309	TX	12										c3bedfa0a6b278f333e5bdb9fde59e674715bfb1	2020-03-09T20:00:00Z			12	12	12	48	0	0	0	4	4
20200309	UT	1										fa208666968a4489a5cde79e40c08bdddece1361	2020-03-09T20:00:00Z			1	1	1	49	0	0	0	0	0
20200309	VA	3	38	9								de39b29dd1a1a173788fc7a0f22b44ccb7899f1c	2020-03-09T20:00:00Z			50	41	41	51	0	0	2	1	3
20200309	VT	1	34									26c656cc1971e9a2bde7f9614ffe7ef51900c432	2020-03-09T20:00:00Z			35	35	35	50	0	0	6	0	6
20200309	WA	349	3173									39635afec50e4510efba5fb3f7aa35bc2eb2a8e0	2020-03-09T20:00:00Z	35		3522	3522	3522	53	4	0	965	100	1065
20200309	WI	1	36									e29cff75f4e2deeb5547eee65bcb33cdc75c2fd8	2020-03-09T20:00:00Z			37	37	37	55	0	0	5	0	5
20200309	WV	0	2	3								8e4b9a84bdbba65581c2287854f03105e8e97149	2020-03-09T20:00:00Z			5	2	2	54	0	0	0	0	0
20200309	WY	0										c052da9af9257ed5150197a38c4d1cf9cb5992b0	2020-03-09T20:00:00Z			0	0	0	56	0	0	0	0	0
20200310	AK	0	23	9								d6e4bd2740be5e71db68c77d0f3030577cd25c19	2020-03-10T20:00:00Z	0		32	23	23	2	0	0	0	0	0
20200310	AL	0	0	0								d77d1bec988a8d98086652dbe2ec43647b585934	2020-03-10T20:00:00Z			0	0	0	1	0	0	0	0	0
20200310	AR	0	12	3								76ed6d1dfa326d78b8fc7277b42229fbfb98b6a8	2020-03-10T20:00:00Z			15	12	12	5	0	0	0	0	0
20200310	AZ	6	51	27								5dcc8301933ff5a560e3f87228a47f11150d6833	2020-03-10T20:00:00Z			84	57	57	4	0	0	7	1	8
20200310	CA	133	690									0d0ac26ba210e002c4cef8b50e8305df0d25daea	2020-03-10T20:00:00Z			823	823	823	6	0	0	0	19	19
20200310	CO	12	142	1								69761082125ab448f7ae1bd685e412afa79151b6	2020-03-10T20:00:00Z			155	154	154	8	0	0	9	3	12
20200310	CT	2	54									75db1306a0c3b31835dc1c30f84f59c0a1029937	2020-03-10T20:00:00Z			56	56	56	9	0	0	8	1	9
20200310	DC	5	17	2								5ba08a29ba9ee29378b41ef76d6d3d0c369f679c	2020-03-10T20:00:00Z			24	22	22	11	0	0	3	4	7
20200310	DE	0	17	3								a31ea8cf78fa49489859b210157dc22e5260bb01	2020-03-10T20:00:00Z			20	17	17	10	0	0	2	0	2
20200310	FL	19	222	155								28a9eb3913e7fc74070cec1d31d47aaac19e37fe	2020-03-10T20:00:00Z			396	241	241	12	0	0	82	1	83
20200310	GA	17										a132882a6ceb7fe633651eb8a444d54b2abf057d	2020-03-10T20:00:00Z			17	17	17	13	0	0	0	5	5
20200310	HI	2										2200379e92b872f68070789c24b448f9e633a242	2020-03-10T20:00:00Z			2	2	2	15	0	0	0	0	0
20200310	IA	8	32	11								0339432703c45d77e65b4663ab034cdef1ba1231	2020-03-10T20:00:00Z			51	40	40	19	0	0	6	5	11
20200310	ID	0	41									3398df61adeea88796c0151991e91767f23fc23b	2020-03-10T20:00:00Z			41	41	41	16	0	0	0	0	0
20200310	IL	19	244	63								61d4b2c48b0bcc01290ae69bcaf6239f7addecee	2020-03-10T20:00:00Z			326	263	263	17	0	0	53	12	65
20200310	IN	6	30									4fbecba581f9cdd1d759e98a8d4bc184c0f49b18	2020-03-10T20:00:00Z			36	36	36	18	0	0	30	4	34
20200310	KS	1	17	21								d0b4ac6984434e6749c3bb46fc10b7693b8078df	2020-03-10T20:00:00Z			39	18	18	20	0	0	6	0	6
20200310	KY	6	28									fb7dfcd14029c819e924cd14118e37cc9ea2a536	2020-03-10T20:00:00Z			34	34	34	21	0	0	11	2	13
20200310	LA	1	11									0cbd4af0d2d6d254ceee5f1d76f6f82e4a2c11d4	2020-03-10T20:00:00Z			12	12	12	22	0	0	6	0	6
20200310	MD	6	89									8f118d594d196858544dc7c24bc999d3c9843b04	2020-03-10T20:00:00Z			95	95	95	24	0	0	16	1	17
20200310	ME	0	20	5								6d6c02b7fd92ae263c4abcb613d6f26636decd1f	2020-03-10T20:00:00Z			25	20	20	23	0	0	19	0	19
20200310	MI	358	39	24								3e4a39aed98cca92c58aec0c948bd34e7c057f4b	2020-03-10T20:00:00Z			421	397	397	26	0	0	3	104	107
20200310	MN	3	132									a8bd7312aff6c319969c4284aea579180470d47b	2020-03-10T20:00:00Z			135	135	135	27	0	0	52	1	53
20200310	MO	1										1c34a0d3912ffb4d44146d0a8411b013fe7248fc	2020-03-10T20:00:00Z			1	1	1	29	0	0	0	0	0
20200310	MS	0										32252d133f8ee8b943fd708c3090d079ce45f7f2	2020-03-10T20:00:00Z			0	0	0	28	0	0	0	0	0
20200310	MT	0	15									f250ac19e94bd81dd095fe875f429e4570af3286	2020-03-10T20:00:00Z			15	15	15	30	0	0	4	0	4
20200310	NC	7										7820bb5206372383942ee45994aaac2274420d5f	2020-03-10T20:00:00Z			7	7	7	37	0	0	0	5	5
20200310	ND	0	6	2								e0805fa5b5182659ea70ca569733d8ba876ad01d	2020-03-10T20:00:00Z			8	6	6	38	0	0	6	0	6
20200310	NE	3	47	16								2eceb89898abf1c18dc8d4e151aa6a9b7f24bd44	2020-03-10T20:00:00Z			66	50	50	31	0	0	11	0	11
20200310	NH	4	38	5								db5511251d15682916c0b2c7d18c8e042946c86c	2020-03-10T20:00:00Z			47	42	42	33	0	0	0	0	0
20200310	NJ	15	44	20								894e37aeac26176f2ecbaeae4a2a73ec49d66177	2020-03-10T20:00:00Z			79	59	59	34	0	0	9	4	13
20200310	NM	0	69									9c36987288c350a2183bb8af37efa35702813c0d	2020-03-10T20:00:00Z			69	69	69	35	0	0	12	0	12
20200310	NV	1	14									2652231f26f2a40d4b1d719fee236b966c061283	2020-03-10T20:00:00Z			15	15	15	32	0	0	0	0	0
20200310	NY	173	92									193f85893cecb99d063a03060bc4802d2d6458f1	2020-03-10T20:00:00Z			265	265	265	36	0	0	0	31	31
20200310	OH	3	14	15								c226bdb43a781003d1620baf6ee7b55ad00c8b50	2020-03-10T20:00:00Z			32	17	17	39	0	0	3	0	3
20200310	OK	2	15	11								fe6cb3ee7ed6b8df044b4274f1235f2c35195542	2020-03-10T20:00:00Z			28	17	17	40	0	0	7	1	8
20200310	OR	15	213	67								b124f2b2f232984d5c0185a54ad7f85bb988a90a	2020-03-10T20:00:00Z			295	228	228	41	0	0	48	1	49
20200310	PA	12										7dd8e8b438f07cd82021188efd5b91468b8ce15e	2020-03-10T20:00:00Z			12	12	12	42	0	0	0	2	2
20200310	RI	3	58	6								36e67adb05ce8d558f0aefe09b0c328e5a79e54f	2020-03-10T20:00:00Z			67	61	61	44	0	0	28	0	28
20200310	SC	7	24									dd5f3a1e885292f8e8c6d3160128a1c49b84da8c	2020-03-10T20:00:00Z			31	31	31	45	0	0	0	0	0
20200310	SD	0	11	0								f2608368ec96bfd0baf5e23ac0640cb2cb6fba1c	2020-03-10T20:00:00Z			11	11	11	46	0	0	6	0	6
20200310	TN	7										51d7454f0a63341e7d33e9bc17ec4203c1d7b5eb	2020-03-10T20:00:00Z			7	7	7	47	0	0	0	4	4
20200310	TX	13										eea92c2654f734808ae61461bd187a8ae737ede5	2020-03-10T20:00:00Z			13	13	13	48	0	0	0	1	1
20200310	UT	2										466b66d0cbac6da0ff5069cee893a6e5774b3809	2020-03-10T20:00:00Z			2	2	2	49	0	0	0	1	1
20200310	VA	8	53									50c5f90ad518306f2aa6cfa2d4aa8f9c6b89f6eb	2020-03-10T20:00:00Z			61	61	61	51	0	0	15	5	20
20200310	VT	1	40									1ef4d4eeca815cb3358eed86bfdd2b22a7faacc9	2020-03-10T20:00:00Z			41	41	41	50	0	0	6	0	6
20200310	WA	397	4850									f2b3134f98482fb308c3d51c12af375ec0a341d6	2020-03-10T20:00:00Z	37		5247	5247	5247	53	2	0	1677	48	1725
20200310	WI	2	36									6547fab519037da58609fee7229c4673423a5614	2020-03-10T20:00:00Z			38	38	38	55	0	0	0	1	1
20200310	WV	0	2	3								a0f64043e0dbb8a0390316af34e6ae60a7913160	2020-03-10T20:00:00Z			5	2	2	54	0	0	0	0	0
20200310	WY	0	0	0								7386ca913797703a8f0738ff599605f36db6d06b	2020-03-10T20:00:00Z			0	0	0	56	0	0	0	0	0
20200311	AK	0	46	14								38875040d04adb926bb80da9c4eeed89e944d306	2020-03-11T20:00:00Z	0		60	46	46	2	0	0	23	0	23
20200311	AL	0	10									e4593577708b6182b9126434908df283def67838	2020-03-11T20:00:00Z			10	10	10	1	0	0	10	0	10
20200311	AR	0	12	14								655d51e087ae7e668a3932904fd2764bc1fe3a9a	2020-03-11T20:00:00Z			26	12	12	5	0	0	0	0	0
20200311	AZ	9	59	32								fc3cab43e403773ab7bee5f42d8dd1ccc405c3d5	2020-03-11T20:00:00Z			100	68	68	4	0	0	8	3	11
20200311	CA	157	916									5b964b8b4ae1c9c7ef6daba3357363e3abc15fc2	2020-03-11T20:00:00Z			1073	1073	1073	6	0	0	226	24	250
20200311	CO	28	251									9b7a26b306bf3d4ed340b3decc9409cfd98c94a7	2020-03-11T20:00:00Z			279	279	279	8	0	0	109	16	125
20200311	CT	3	71									c99636f2a99205c741fd1f78c991a31f4b2c23d5	2020-03-11T20:00:00Z			74	74	74	9	0	0	17	1	18
20200311	DC	5	20	15								71b585cf49baefd551d06676e7954dc71f2a64e8	2020-03-11T20:00:00Z			40	25	25	11	0	0	3	0	3
20200311	DE	1	17	2								9bc125877399e695097bfde306db2dc3cf015ec3	2020-03-11T20:00:00Z			20	18	18	10	0	0	0	1	1
20200311	FL	28	301	147								3fdf9b7b837d64d12ac78cb3c27b3e075e5b91d0	2020-03-11T20:00:00Z	2		476	329	329	12	2	0	79	9	88
20200311	GA	22										11817b5a695d27b1ffda2ebe492653bca8075308	2020-03-11T20:00:00Z			22	22	22	13	0	0	0	5	5
20200311	HI	2										ff1bcb7f451b4534cf4cb3660cd288cb0aecd55e	2020-03-11T20:00:00Z			2	2	2	15	0	0	0	0	0
20200311	IA	13	46	27								77b0abb25053b84dfa901e4bc749840c4d626415	2020-03-11T20:00:00Z			86	59	59	19	0	0	14	5	19
20200311	ID	0	67									25d42d5a1f05b6d80d04134977322867c07531b1	2020-03-11T20:00:00Z			67	67	67	16	0	0	26	0	26
20200311	IL	19	244	63								1f62279f30c95b7b5b306bd94b9172a3f9a3b94c	2020-03-11T20:00:00Z			326	263	263	17	0	0	0	0	0
20200311	IN	10	33									5733cad52da8fd692ae6386e05e95fa3faf2c337	2020-03-11T20:00:00Z			43	43	43	18	0	0	3	4	7
20200311	KS	1	41									1b65c26cb311dbfa7aa49f1aab7df29d4100afd6	2020-03-11T20:00:00Z			42	42	42	20	0	0	24	0	24
20200311	KY	8	46									fc0fc1ddfd9df01dee163a7f07ef68f158f1dcc7	2020-03-11T20:00:00Z			54	54	54	21	0	0	18	2	20
20200311	LA	6	37									4923914a2b53558e2c4f3c3e417339a9c725cee5	2020-03-11T20:00:00Z			43	43	43	22	0	0	26	5	31
20200311	MD	9	94									d63a695f033bd1727a5d48dc63cfc733e465f19f	2020-03-11T20:00:00Z			103	103	103	24	0	0	5	3	8
20200311	ME	0	42	5								56ac39adce93990d2bea6abfff4e3e0c2fac2886	2020-03-11T20:00:00Z			47	42	42	23	0	0	22	0	22
20200311	MI	497	57	18								4606279a91801f7b0fea463939eda7643d7aa752	2020-03-11T20:00:00Z			572	554	554	26	0	0	18	139	157
20200311	MN	5	217									6ffc74c710267d31359ae6c99715670db75e09e5	2020-03-11T20:00:00Z			222	222	222	27	0	0	85	2	87
20200311	MO	1										f38403847cc3922fa5b7b5f616f4398deb2e6827	2020-03-11T20:00:00Z			1	1	1	29	0	0	0	0	0
20200311	MS	0	20									74f4ed2b75d893f6f2e2a8c45254056db6fe2eec	2020-03-11T20:00:00Z			20	20	20	28	0	0	20	0	20
20200311	MT	0	21									7f8109a13dd2e5346e22790e352899f32ce51387	2020-03-11T20:00:00Z			21	21	21	30	0	0	6	0	6
20200311	NC	7										a47c27a5eb23e60bf9953697c72ea9eea9bf12fc	2020-03-11T20:00:00Z			7	7	7	37	0	0	0	0	0
20200311	ND	0	7	6								f611bed2dbd16399f91bc8000106ae8aaf8cebe3	2020-03-11T20:00:00Z			13	7	7	38	0	0	1	0	1
20200311	NE	5	47	16								fe99e1327ca6570995bfa945ae61ff53a32b57c1	2020-03-11T20:00:00Z			68	52	52	31	0	0	0	2	2
20200311	NH	4	38	5								04ca9fceda7e94b04987880c53564cf1816ad713	2020-03-11T20:00:00Z			47	42	42	33	0	0	0	0	0
20200311	NJ	24	57	20								22b493a9273eb0fcbef1d9438567b97aca475b07	2020-03-11T20:00:00Z	1		101	81	81	34	1	0	13	9	22
20200311	NM	3	87									31d78422b55f96cea7974b12f74b206caea012fc	2020-03-11T20:00:00Z			90	90	90	35	0	0	18	3	21
20200311	NV	5	168									2cf372124199b53471bb78cd3c8b32fa8b2c89c6	2020-03-11T20:00:00Z			173	173	173	32	0	0	154	4	158
20200311	NY	216	92									6fbded3854324c39522ab7fdb01d2087f60e2d2b	2020-03-11T20:00:00Z			308	308	308	36	0	0	0	43	43
20200311	OH	4	21	24								7def7afdab71c143358b5a2f7e6043abe2b1a58c	2020-03-11T20:00:00Z			49	25	25	39	0	0	7	1	8
20200311	OK	2	15	11								5ec52c041a7fed2461a75cd7d7b69c16408ed016	2020-03-11T20:00:00Z			28	17	17	40	0	0	0	0	0
20200311	OR	19	286	62								a0862d7ffbd817d0c1174d1060d000628f3e2d56	2020-03-11T20:00:00Z			367	305	305	41	0	0	73	4	77
20200311	PA	16	88	54								a091f3d8c6f3ea5bfda8fc4fe1ac96d182dcb110	2020-03-11T20:00:00Z			158	104	104	42	0	0	88	4	92
20200311	RI	5	94	24								2a70fe659d1a0d6b02523db6b2a5f49859afc8b9	2020-03-11T20:00:00Z			123	99	99	44	0	0	36	2	38
20200311	SC	9	32									9f0ba59beda560436e4c7086a310d705a164a73f	2020-03-11T20:00:00Z			41	41	41	45	0	0	8	2	10
20200311	SD	5	13	2								e7ff0dfa7e6bd84d5f7633f98e650bd9fef932b6	2020-03-11T20:00:00Z			20	18	18	46	0	0	2	5	7
20200311	TN	7	50									0531f9d13df3db8ea79200191ddd853777674c53	2020-03-11T20:00:00Z			57	57	57	47	0	0	50	0	50
20200311	TX	21										091b385894d0ae05bb6ea5bb6a7272ba6340a7c9	2020-03-11T20:00:00Z			21	21	21	48	0	0	0	8	8
20200311	UT	2										76c94894d50c365d4846731e5cecb0f05021007f	2020-03-11T20:00:00Z			2	2	2	49	0	0	0	0	0
20200311	VA	9	60									a815f0d7942b6f1baa509e533e21d81829a3028d	2020-03-11T20:00:00Z			69	69	69	51	0	0	7	1	8
20200311	VT	1	62									c8f0f13f72669b1a4b6bde7505772ae78d229919	2020-03-11T20:00:00Z			63	63	63	50	0	0	22	0	22
20200311	WA	481	6977									b0dde0ec40873ebc672799dd7b5adcc391122ed0	2020-03-11T20:00:00Z	40		7458	7458	7458	53	3	0	2127	84	2211
20200311	WI	3	43									cd76c7d7754176cb52177b3b9327eeeb6752d492	2020-03-11T20:00:00Z			46	46	46	55	0	0	7	1	8
20200311	WV	0	3	2								d4710e9f30d17c17211938eeec385ecf4bc5b2f0	2020-03-11T20:00:00Z			5	3	3	54	0	0	1	0	1
20200311	WY	0										b2a970a45b39b2c7ec078c35757610c22241c0f6	2020-03-11T20:00:00Z			0	0	0	56	0	0	0	0	0
20200312	AK	0	46	14								89cc53e36928b9f7a247981e3f6540630bbf521e	2020-03-12T20:00:00Z	0		60	46	46	2	0	0	0	0	0
20200312	AL	0	10									34204c36040e342af491e5329aca50e88f2cbaba	2020-03-12T20:00:00Z			10	10	10	1	0	0	0	0	0
20200312	AR	6	24	20								fe5ece5453dac3d08b87f1ab7a10e00bf7cfdfc9	2020-03-12T20:00:00Z			50	30	30	5	0	0	12	6	18
20200312	AZ	9	82	24								542a30820399e2d4ec7a2787e6760577326f402d	2020-03-12T20:00:00Z			115	91	91	4	0	0	23	0	23
20200312	CA	202	916									8dd3541eb41a6171cc6bbf05632f8d9bb4570490	2020-03-12T20:00:00Z	4		1118	1118	1118	6	4	0	0	45	45
20200312	CO	45	298									fef01602b9d42355347ffd39fc33776f6d251c7e	2020-03-12T20:00:00Z			343	343	343	8	0	0	47	17	64
20200312	CT	6	89									438f9707c60dbf6c5042c0686dfa479170d3471a	2020-03-12T20:00:00Z			95	95	95	9	0	0	18	3	21
20200312	DC	10	20									2afd9cde94fa8693b5eb2da4552eecf9452ad2c0	2020-03-12T20:00:00Z			30	30	30	11	0	0	0	5	5
20200312	DE	4	23	14								0cfca14a0bd4e74cc01ef2a9030f65643237496d	2020-03-12T20:00:00Z			41	27	27	10	0	0	6	3	9
20200312	FL	32	301	147								e30f5e735d56d705f8ed9768797ed07fc2d8173a	2020-03-12T20:00:00Z	2		480	333	333	12	0	0	0	4	4
20200312	GA	31										b54e3a842da88ee7e2685e1625d6b47466982662	2020-03-12T20:00:00Z			31	31	31	13	0	0	0	9	9
20200312	HI	2										448f4f6242f8f4d56b53911f8f41f857fea624ad	2020-03-12T20:00:00Z			2	2	2	15	0	0	0	0	0
20200312	IA	14	67	24								c66bca36e23ed4238801da6edce433a068219c83	2020-03-12T20:00:00Z			105	81	81	19	0	0	21	1	22
20200312	ID	0	93									ea688b0e32219776fd27b38e03bee45e42111379	2020-03-12T20:00:00Z			93	93	93	16	0	0	26	0	26
20200312	IL	25	266	76								f521fa0222b25b297e082e1285cb6efc89a5b552	2020-03-12T20:00:00Z			367	291	291	17	0	0	22	6	28
20200312	IN	12	52									dcfcf297a028962a948869e94197bbe14be0bd93	2020-03-12T20:00:00Z			64	64	64	18	0	0	19	2	21
20200312	KS	4	41									332ee3bb9b5f431704d8cd139631096cf6e7551b	2020-03-12T20:00:00Z			45	45	45	20	0	0	0	3	3
20200312	KY	8	56									cebe01b90cd5896a2bdea84cba4ee4b563f24ee9	2020-03-12T20:00:00Z			64	64	64	21	0	0	10	0	10
20200312	LA	14	37									90d5fc83d9f4c831c653f38b96e49251057d9cb7	2020-03-12T20:00:00Z			51	51	51	22	0	0	0	8	8
20200312	MA	8										cb45ec4c3465b258b1a1976578cdb272119f90e8	2020-03-12T20:00:00Z			8	8	8	25
20200312	MD	12	94									08b84f6b613a011507c9190271ec545191ee68bb	2020-03-12T20:00:00Z			106	106	106	24	0	0	0	3	3
20200312	ME	1	65	20								b39c56076bac0a4ddd2e88d3f04d0c785d75732d	2020-03-12T20:00:00Z			86	66	66	23	0	0	23	1	24
20200312	MI	702	91	27								74155341404d09da59405465245832fca16f954b	2020-03-12T20:00:00Z			820	793	793	26	0	0	34	205	239
20200312	MN	9	307									523bdda158c8db3de757d18a38756ffe1ce9b21b	2020-03-12T20:00:00Z			316	316	316	27	0	0	90	4	94
20200312	MO	1	64									5b415b8bf401db354d5f6a778e699e7eb170976d	2020-03-12T20:00:00Z			65	65	65	29	0	0	64	0	64
20200312	MS	1	41									6aad8ec86cdaa93329eeda6aa46670dd6ca609b1	2020-03-12T20:00:00Z			42	42	42	28	0	0	21	1	22
20200312	MT	1	34									4b8bef9b3d9fa1079cbd7be5288076fb401598c1	2020-03-12T20:00:00Z			35	35	35	30	0	0	13	1	14
20200312	NC	12	60									7442624a12322777c7110f0101d61d097da12ade	2020-03-12T20:00:00Z			72	72	72	37	0	0	60	5	65
20200312	ND	1	12	14								101ef2bb022ea0209aaa020d3e2852b8964d9134	2020-03-12T20:00:00Z			27	13	13	38	0	0	5	1	6
20200312	NE	10	80	33								a4238a2a6795e1cd4e971a336c36e526d59e25d7	2020-03-12T20:00:00Z			123	90	90	31	0	0	33	5	38
20200312	NH	6	94	21								7e575bc7e2ffdb783ca744e42ac10956980b5aba	2020-03-12T20:00:00Z			121	100	100	33	0	0	56	2	58
20200312	NJ	30	74	20								5f40e6cdda7648d658eedd3a5e5bf0f027c9b374	2020-03-12T20:00:00Z	1		124	104	104	34	0	0	17	6	23
20200312	NM	5	155									d358c1f38d0d81a3f4719e9a593a533ccee69a30	2020-03-12T20:00:00Z			160	160	160	35	0	0	68	2	70
20200312	NV	7	168									8328b62027a10326d300d9fbe07f651846ae2f52	2020-03-12T20:00:00Z			175	175	175	32	0	0	0	2	2
20200312	NY	216	92									78ea2217b81c0eba25ec04b1196199ad81793ead	2020-03-12T20:00:00Z			308	308	308	36	0	0	0	0	0
20200312	OH	5	30	52								e53fb02834680a20508e2d3bf535470016d3407a	2020-03-12T20:00:00Z			87	35	35	39	0	0	9	1	10
20200312	OK	3	36	4								0695ce1aed2deb9062e4a75ce05c7d5fbb2b3975	2020-03-12T20:00:00Z			43	39	39	40	0	0	21	1	22
20200312	OR	19	286	62								842079fddc7a5740cd7252af4ef8f126bb9784d9	2020-03-12T20:00:00Z			367	305	305	41	0	0	0	0	0
20200312	PA	22	116	81								bb985e06b75f251244341704b20d6b0c3daa27c1	2020-03-12T20:00:00Z			219	138	138	42	0	0	28	6	34
20200312	RI	5	94	8								ddc07b8ec93f55583d98d5fff9c8d922808f6f98	2020-03-12T20:00:00Z			107	99	99	44	0	0	0	0	0
20200312	SC	10	48									691f174c432862e793e830327356b4d500cea11b	2020-03-12T20:00:00Z			58	58	58	45	0	0	16	1	17
20200312	SD	8	27	11								47b6b8df0ade463177dd058de543bf80295b9b74	2020-03-12T20:00:00Z			46	35	35	46	0	0	14	3	17
20200312	TN	18	79									6e03cc4e5261258b7a5b8901327389775888ec5f	2020-03-12T20:00:00Z			97	97	97	47	0	0	29	11	40
20200312	TX	23										35761868039ccd3294dc3e7e548781c129b39185	2020-03-12T20:00:00Z			23	23	23	48	0	0	0	2	2
20200312	UT	4	131									f2f3cbbd89fcfd9045a7ece563a5d84bc969009a	2020-03-12T20:00:00Z			135	135	135	49	0	0	131	2	133
20200312	VA	17	117									4d7e98639658d0746cb09b19b3fe2285f875af3b	2020-03-12T20:00:00Z			134	134	134	51	0	0	57	8	65
20200312	VT	2	97									7279c174377b4d61c1a6e3f40530ad2505b9a9a8	2020-03-12T20:00:00Z			99	99	99	50	0	0	35	1	36
20200312	WA	551	10571									f831d08b1cc85a0b4e785790c4f3e20a506ab0d5	2020-03-12T20:00:00Z	44		11122	11122	11122	53	4	0	3594	70	3664
20200312	WI	8	84									95e71f1997094b8460d58d94f2899a4b774e8a1d	2020-03-12T20:00:00Z			92	92	92	55	0	0	41	5	46
20200312	WV	0	7	1								f0363560bc99a7f3bb66a17c11ced07c055ec423	2020-03-12T20:00:00Z			8	7	7	54	0	0	4	0	4
20200312	WY	1										c8b2e0e377fc5c379d3775630a3ae430fb21861b	2020-03-12T20:00:00Z			1	1	1	56	0	0	0	1	1
20200313	AK	1	59									96bc2169cdd09b20fceb23dd67dc70a956094851	2020-03-13T20:00:00Z	0		60	60	60	2	0	0	13	1	14
20200313	AL	1	11									b9e856f0b5f6b1893dbe080ee99cbebd5723f4f8	2020-03-13T20:00:00Z			12	12	12	1	0	0	1	1	2
20200313	AR	9	30	22								a6aff5e9908d4f1a167655d035338e838ba8cdba	2020-03-13T20:00:00Z			61	39	39	5	0	0	6	3	9
20200313	AZ	9	94	40								68c52c41afcca5a93045251c1a7e05b086b85767	2020-03-13T20:00:00Z	0		143	103	103	4	0	0	12	0	12
20200313	CA	202	916									bb817225b0e56a4c1051b2e6550b5ae85e06487c	2020-03-13T20:00:00Z	4		1118	1118	1118	6	0	0	0	0	0
20200313	CO	72	524									f081206fdd232801c4719c7b15f928e95e16c0a4	2020-03-13T20:00:00Z			596	596	596	8	0	0	226	27	253
20200313	CT	6	99									682c544537c9fb686f945084a154361a3c8a386f	2020-03-13T20:00:00Z			105	105	105	9	0	0	10	0	10
20200313	DC	10	20									47405f5c12651491f7aaeeadcf98a21f5290298e	2020-03-13T20:00:00Z			30	30	30	11	0	0	0	0	0
20200313	DE	4	30	10								01a39bf98baae6616556fc98432b0eab5ec19d21	2020-03-13T20:00:00Z			44	34	34	10	0	0	7	0	7
20200313	FL	50	478	221								e2f015841b99a9056a83e88b541e2f27fe57bdea	2020-03-13T20:00:00Z	2		749	528	528	12	0	0	177	18	195
20200313	GA	42										a1b71ddadb4a8d03aab0ae5ee76889c2cdefe5bf	2020-03-13T20:00:00Z	1		42	42	42	13	1	0	0	11	11
20200313	HI	2										d517fed5e44222b8e9ec35423adff6841571d310	2020-03-13T20:00:00Z			2	2	2	15	0	0	0	0	0
20200313	IA	16	83	29								9a4dc657b7cf736b9c1a23162cb7bd246891b602	2020-03-13T20:00:00Z			128	99	99	19	0	0	16	2	18
20200313	ID	0	131									b1671d598b98d1510491784f4c280a368ba8c39e	2020-03-13T20:00:00Z			131	131	131	16	0	0	38	0	38
20200313	IL	32	294	92								3a4c6b2710e412f845b0c387c44def3dba4d011b	2020-03-13T20:00:00Z			418	326	326	17	0	0	28	7	35
20200313	IN	12	61									6a95bce7fff18ca959c83513dc8e4b4b8458d719	2020-03-13T20:00:00Z			73	73	73	18	0	0	9	0	9
20200313	KS	6	93									8633a26e1f484f8d6832c17efdb6e638ffb3515e	2020-03-13T20:00:00Z			99	99	99	20	0	0	52	2	54
20200313	KY	11	107									4d515c6fe8ed706c415382ef87cfa9236ac4e09c	2020-03-13T20:00:00Z			118	118	118	21	0	0	51	3	54
20200313	LA	36	37									78393fa814aa0caf1ae4f6056e80e21adf672bf2	2020-03-13T20:00:00Z			73	73	73	22	0	0	0	22	22
20200313	MA	23										a40e6b46a78cdba67454df69aa24df5586db2211	2020-03-13T20:00:00Z			23	23	23	25	0	0	0	15	15
20200313	MD	17	94									32d329849128913476d4a0773fea76a4b3e2b083	2020-03-13T20:00:00Z			111	111	111	24	0	0	0	5	5
20200313	ME	3	91	17								8ecdd4f1eb3ad0874071c97b48e3bc8ae16edf37	2020-03-13T20:00:00Z			111	94	94	23	0	0	26	2	28
20200313	MI	945	133	26								f532160c7cd2aba3ca450b21c2c4a81099342d44	2020-03-13T20:00:00Z			1104	1078	1078	26	0	0	42	243	285
20200313	MN	14	541									094cc2b8f1b021d450e7d7fa08596000fc7f4e05	2020-03-13T20:00:00Z			555	555	555	27	0	0	234	5	239
20200313	MO	2	71									4d53392cae812d4039af40a07e38bc5fe77212fb	2020-03-13T20:00:00Z			73	73	73	29	0	0	7	1	8
20200313	MS	4	41									9fc8f265d6c9e8b4883399e23c0b0190c2686599	2020-03-13T20:00:00Z			45	45	45	28	0	0	0	3	3
20200313	MT	1	55									3190b3a30f1124eebbb4e9bccd677cf22f2ae6c0	2020-03-13T20:00:00Z			56	56	56	30	0	0	21	0	21
20200313	NC	15	86									9b22973bdb1a321a3b9cc273f6250675bf95124b	2020-03-13T20:00:00Z			101	101	101	37	0	0	26	3	29
20200313	ND	1	39	12								16823997d9c4db1ae19dccaba18481746cfe85cf	2020-03-13T20:00:00Z	0		52	40	40	38	0	0	27	0	27
20200313	NE	13	80	33								72bf9214dd1c1c24ce38fd46893604d18cc124f7	2020-03-13T20:00:00Z			126	93	93	31	0	0	0	3	3
20200313	NH	6	94	21								ce083d3bb0b226ff0599d533768ad2b62f892b40	2020-03-13T20:00:00Z			121	100	100	33	0	0	0	0	0
20200313	NJ	50	97	80								dd9375b158d3020716fe7e1d759d510332c818e3	2020-03-13T20:00:00Z	1		227	147	147	34	0	0	23	20	43
20200313	NM	10	190									5e21e22aacd1a08b396a2c457c553776e3c8bedf	2020-03-13T20:00:00Z			200	200	200	35	0	0	35	5	40
20200313	NV	11	168									5c86c34f504be7bf2a593223447a7f2d5f18877a	2020-03-13T20:00:00Z			179	179	179	32	0	0	0	4	4
20200313	NY	421	2779									a0a0e2997c411014ef2cd98b9502387730f585c7	2020-03-13T20:00:00Z			3200	3200	3200	36	0	0	2687	205	2892
20200313	OH	13	50	159								fe5ed1e40f012163a6510cabdea90e044e5e56ab	2020-03-13T20:00:00Z			222	63	63	39	0	0	20	8	28
20200313	OK	3	36	37								41b22c1ee50041708e574581687a0c4155caa8aa	2020-03-13T20:00:00Z			76	39	39	40	0	0	0	0	0
20200313	OR	30	337	157								ee29420a1ee3ce2e33cdf966ecbdfc575d26206b	2020-03-13T20:00:00Z			524	367	367	41	0	0	51	11	62
20200313	PA	41	140	130								1b1cf720a3254db83abcb451d397a731f9fdf38a	2020-03-13T20:00:00Z			311	181	181	42	0	0	24	19	43
20200313	RI	14	142	29								3b21b07952531010abf6628fe837a9f97fd33797	2020-03-13T20:00:00Z			185	156	156	44	0	0	48	9	57
20200313	SC	12	75									89ac68f7349872023eb4ba7e8d49e17e3221b4cc	2020-03-13T20:00:00Z			87	87	87	45	0	0	27	2	29
20200313	SD	9	73	11								9a7c944cb0774212146d5eecb0aa11b12de52eb6	2020-03-13T20:00:00Z			93	82	82	46	0	0	46	1	47
20200313	TN	26	116									5dd412ea26ef8d20d55a6410d59726087883cd99	2020-03-13T20:00:00Z			142	142	142	47	0	0	37	8	45
20200313	TX	39										3964195c15cc0e37c244f112bcbae5789a5c6489	2020-03-13T20:00:00Z			39	39	39	48	0	0	0	16	16
20200313	UT	6	131									610050cffa209508ec65a9bf756ef16d617d69c5	2020-03-13T20:00:00Z			137	137	137	49	0	0	0	2	2
20200313	VA	30	117									d2ecd673874966076229036999033a3993ffed2b	2020-03-13T20:00:00Z			147	147	147	51	0	0	0	13	13
20200313	VT	2	142									a02dcfb55e5f9ed028f6328c61b41408533038c1	2020-03-13T20:00:00Z			144	144	144	50	0	0	45	0	45
20200313	WA	702	14598									da223308e5f985db2f620d6fff892100b27ad346	2020-03-13T20:00:00Z	47		15300	15300	15300	53	3	0	4027	151	4178
20200313	WI	19	169									3936ef13cd65e7b15ac22d0d981357b9f6dcce8d	2020-03-13T20:00:00Z			188	188	188	55	0	0	85	11	96
20200313	WV	0	17	4								10eb8c5e07049f2c299d03ef30ceb60a49142335	2020-03-13T20:00:00Z			21	17	17	54	0	0	10	0	10
20200313	WY	1										610cc4a0b9c9015f6214bfe928f0acf116f8b75c	2020-03-13T20:00:00Z			1	1	1	56	0	0	0	0	0
20200314	AK	1	143									51927c4e4dbfbb223d7918b147e2506f73550900	2020-03-14T20:00:00Z	0		144	144	144	2	0	0	84	0	84
20200314	AL	6	22	46								5c89c1e4d5be4e39281e7629e2d8969f9d54bb00	2020-03-14T20:00:00Z			74	28	28	1	0	0	11	5	16
20200314	AR	12	65	26								551428a90628981e98f1a49df229dc8e2a8a6bfe	2020-03-14T20:00:00Z			103	77	77	5	0	0	35	3	38
20200314	AZ	12	121	50								c40ab8d2dcf6deaeecfa0bab73a691ec90124122	2020-03-14T20:00:00Z	0		183	133	133	4	0	0	27	3	30
20200314	CA	252	916									bfe38009fc5e230d310f823f106a0947b1a2bce3	2020-03-14T20:00:00Z	5		1168	1168	1168	6	1	0	0	50	50
20200314	CO	101	610									8247505b13764c1e92a341ef32b62d362e995ca1	2020-03-14T20:00:00Z	1		711	711	711	8	1	0	86	29	115
20200314	CT	11	125									149bffa1dda5d74304599eb67e85167eb9cc7940	2020-03-14T20:00:00Z			136	136	136	9	0	0	26	5	31
20200314	DC	10	49	10								8da2326fcb3ada2f8eb58b168fa3cfd71a21ad34	2020-03-14T20:00:00Z			69	59	59	11	0	0	29	0	29
20200314	DE	6	36	32								ddc0cc501e0b9f023ee1294fe142fcf25fd092b9	2020-03-14T20:00:00Z			74	42	42	10	0	0	6	2	8
20200314	FL	77	478	221								96d30f3427bff70e4f87d99ae5c42be36a0034ac	2020-03-14T20:00:00Z	3		776	555	555	12	1	0	0	27	27
20200314	GA	66										97be6babd64500d6ebd30859d68fc26fff2e4848	2020-03-14T20:00:00Z	1		66	66	66	13	0	0	0	24	24
20200314	HI	2										b958c9810a3946b62408f0111a12c70f54049101	2020-03-14T20:00:00Z			2	2	2	15	0	0	0	0	0
20200314	IA	17	83									e4c108405861a595205e19c9154417a48c5aae91	2020-03-14T20:00:00Z			100	100	100	19	0	0	0	1	1
20200314	ID	2	174									952932b75b80cd3991df8a8c7db4f64acce89d58	2020-03-14T20:00:00Z			176	176	176	16	0	0	43	2	45
20200314	IL	46	316	82								9ce71ff3b9101f5ced145411c578a9b370c032a8	2020-03-14T20:00:00Z			444	362	362	17	0	0	22	14	36
20200314	IN	15	74									14f3f66fde7e3e752f7f5e81e40cb946e7bca3af	2020-03-14T20:00:00Z	0		89	89	89	18	0	0	13	3	16
20200314	KS	6	93									278e3c9e3e9f10641ced32dcb4caaa1d4a3b141d	2020-03-14T20:00:00Z	1		99	99	99	20	1	0	0	0	0
20200314	KY	14	139									53ea76cd7050bee2da9a57fca2b4538d1926af6d	2020-03-14T20:00:00Z			153	153	153	21	0	0	32	3	35
20200314	LA	69	109									c80c2be31c70d2b05d47fb0b55f9297f827690f7	2020-03-14T20:00:00Z			178	178	178	22	0	0	72	33	105
20200314	MA	38										890b1628d45851f544c69d584618fdb36f232d35	2020-03-14T20:00:00Z			38	38	38	25	0	0	0	15	15
20200314	MD	26	94									8fefdbf242c49256c9711173cc7a195bdfeaf897	2020-03-14T20:00:00Z			120	120	120	24	0	0	0	9	9
20200314	ME	3	91	17								f8e0701ef750fd7833940e085f356967698a709e	2020-03-14T20:00:00Z			111	94	94	23	0	0	0	0	0
20200314	MI	1196	205	26								3d48e2414257cbaf0f316c284d283c7c64c15194	2020-03-14T20:00:00Z			1427	1401	1401	26	0	0	72	251	323
20200314	MN	21	847									43db9c125581cdb0eaed4688c2bcc3692d524ccd	2020-03-14T20:00:00Z			868	868	868	27	0	0	306	7	313
20200314	MO	4	90									5220c08925c1338bbc1ababb24afaf6558a68b9c	2020-03-14T20:00:00Z	0		94	94	94	29	0	0	19	2	21
20200314	MS	6	84									262146bdcf966d7bd2b95df77b8c19d904242248	2020-03-14T20:00:00Z			90	90	90	28	0	0	43	2	45
20200314	MT	5	103									3b3767d29a7f2c8246d957b64ab51b460e66230c	2020-03-14T20:00:00Z			108	108	108	30	0	0	48	4	52
20200314	NC	23	137									1097b4e88ff28fd47bd79effc50736bcc4f98d4d	2020-03-14T20:00:00Z			160	160	160	37	0	0	51	8	59
20200314	ND	1	54	14								a52a443da4b61469c6be7d12ad2fe848c421dd0f	2020-03-14T20:00:00Z	0		69	55	55	38	0	0	15	0	15
20200314	NE	14	80	33								936f44463ab4c62d7cf30fc400ef265c45f8b3f5	2020-03-14T20:00:00Z			127	94	94	31	0	0	0	1	1
20200314	NH	7	212	31								8df5e37a5d8dabbb6fb2821a99d3d0d90b27fc85	2020-03-14T20:00:00Z			250	219	219	33	0	0	118	1	119
20200314	NJ	50	97	80								0b8634c5fd4e1160dde841c792bf7c6fc9315232	2020-03-14T20:00:00Z	1		227	147	147	34	0	0	0	0	0
20200314	NM	10	237									0085a52176e881bb6ad037e0c30af4f74d9489f9	2020-03-14T20:00:00Z			247	247	247	35	0	0	47	0	47
20200314	NV	20	168									2e60e44122a1faf4a4351249cef4569aeb6b4a89	2020-03-14T20:00:00Z			188	188	188	32	0	0	0	9	9
20200314	NY	524	2779									f28c39ca671c26d022ff2556494ad8767765eb93	2020-03-14T20:00:00Z			3303	3303	3303	36	0	0	0	103	103
20200314	OH	13	50	159								fc63d6218734893ad458fb97af8018f3a1ec1ad5	2020-03-14T20:00:00Z			222	63	63	39	0	0	0	0	0
20200314	OK	4	36	37								c73b103132566a7e2d3c71510adc6def73b88940	2020-03-14T20:00:00Z			77	40	40	40	0	0	0	1	1
20200314	OR	30	337	157								1400911ca9d80be2f8e342c113a1df4d70338602	2020-03-14T20:00:00Z			524	367	367	41	0	0	0	0	0
20200314	PA	47	205	150								d18f94522023cea299270dcc1602530f2ddc0dc4	2020-03-14T20:00:00Z			402	252	252	42	0	0	65	6	71
20200314	RI	20	198	57								398dbebda7a13f625f8978b5e493f80fa0c06bc4	2020-03-14T20:00:00Z			275	218	218	44	0	0	56	6	62
20200314	SC	13	110									f59023a910249b3d8b3511ae10d8f11517a1c519	2020-03-14T20:00:00Z			123	123	123	45	0	0	35	1	36
20200314	SD	9	182	3								df4f632f3d3f47fd86232363e123ffd6096af646	2020-03-14T20:00:00Z			194	191	191	46	0	0	109	0	109
20200314	TN	32	130									6becf2091344bee8d3a7f0a0a437ccf76ed9dd53	2020-03-14T20:00:00Z			162	162	162	47	0	0	14	6	20
20200314	TX	51										8a47a6e610ae58718993de453b89aa3908c67fbd	2020-03-14T20:00:00Z			51	51	51	48	0	0	0	12	12
20200314	UT	6	131									577b43eb324c0ae69322cc15f477ca37d5daf36b	2020-03-14T20:00:00Z			137	137	137	49	0	0	0	0	0
20200314	VA	30	117									33f505467e5a143bd0ecda4d5622091a48ad3d2e	2020-03-14T20:00:00Z			147	147	147	51	0	0	0	0	0
20200314	VT	4	227									570d73d25152c4e93987f89a83b40ff5480a7682	2020-03-14T20:00:00Z			231	231	231	50	0	0	85	2	87
20200314	WA	806	16783									6bf00b641b898b030eaf708a414e1dbf96afc38c	2020-03-14T20:00:00Z	51		17589	17589	17589	53	4	0	2185	104	2289
20200314	WI	19	169									8f1ed69b1d5723cbd5b18d1ec332fa4f83bde08a	2020-03-14T20:00:00Z			188	188	188	55	0	0	0	0	0
20200314	WV	0	26	5								7e27957cf04398b64db2982ccd580fd5455ffebb	2020-03-14T20:00:00Z			31	26	26	54	0	0	9	0	9
20200314	WY	2										00d1959cf22a0162be10edb9d849b320e1db37e7	2020-03-14T20:00:00Z			2	2	2	56	0	0	0	1	1
20200315	AK	1	143									5c3a16f75070d1643f1528b5e75fb7dac0171d13	2020-03-15T20:00:00Z	0		144	144	144	2	0	0	0	0	0
20200315	AL	12	28	46								bc792edfeb4365aed8c64e6ff682049380018d28	2020-03-15T20:00:00Z	0		86	40	40	1	0	0	6	6	12
20200315	AR	16	103	30								35929378624bc11a7dd1d28474862f8edfab3a18	2020-03-15T20:00:00Z			149	119	119	5	0	0	38	4	42
20200315	AZ	12	121	50								7a4427cac62eb283ec726e86ffa9fb6f331bac4a	2020-03-15T20:00:00Z	0		183	133	133	4	0	0	0	0	0
20200315	CA	293	916									5e5e85687553cddbfc767524eedc40d04efeb98a	2020-03-15T20:00:00Z	5		1209	1209	1209	6	0	0	0	41	41
20200315	CO	131	627									0da7e45df3e95846c2ea7d169ec15485902fe3b5	2020-03-15T20:00:00Z	1		758	758	758	8	0	0	17	30	47
20200315	CT	20	125									47afb6e02464043555eaf5e2053829e84eb805be	2020-03-15T20:00:00Z			145	145	145	9	0	0	0	9	9
20200315	DC	16	79	20								46da8be5fe41851c0bb75f94651e557a2f0c6386	2020-03-15T20:00:00Z			115	95	95	11	0	0	30	6	36
20200315	DE	6	36	32								f5b3a2976e58c2202cc5aded47704c39fa65e343	2020-03-15T20:00:00Z			74	42	42	10	0	0	0	0	0
20200315	FL	116	678	454								fbbf82f88fa5a3c2bbdf7f937c2752c5ba3ce6df	2020-03-15T20:00:00Z	4		1248	794	794	12	1	0	200	39	239
20200315	GA	99										df40a5921f9dfc96b45398288e6075bd6b97fd81	2020-03-15T20:00:00Z	1		99	99	99	13	0	0	0	33	33
20200315	HI	2										0a69a6018c0bce8b9bfbe6b1dd88a8f031a0a025	2020-03-15T20:00:00Z			2	2	2	15	0	0	0	0	0
20200315	IA	18	83									fdf73baeeb8118faed38a3ad4be3449414432f07	2020-03-15T20:00:00Z			101	101	101	19	0	0	0	1	1
20200315	ID	5	174									4472c728ff3ae897133063dc6b945fc03c35c382	2020-03-15T20:00:00Z			179	179	179	16	0	0	0	3	3
20200315	IL	64	449	195								f6c2094de686cbf02f6bb9ac79925336ade7255e	2020-03-15T20:00:00Z			708	513	513	17	0	0	133	18	151
20200315	IN	19	102									d4516efe0a7e4050cd6326b64b549f9cb1923a61	2020-03-15T20:00:00Z	0		121	121	121	18	0	0	28	4	32
20200315	KS	8	135									868c75937b225e6321886b68d3a125642646a48a	2020-03-15T20:00:00Z	1		143	143	143	20	0	0	42	2	44
20200315	KY	16	139									d0dfc75f33be8db126e19af366618eaa6af0055b	2020-03-15T20:00:00Z			155	155	155	21	0	0	0	2	2
20200315	LA	91	156									e12d7af383c2482c7845ba7e6403df009076bfde	2020-03-15T20:00:00Z	2		247	247	247	22	2	0	47	22	69
20200315	MA	64	584									24bf65af13c0a5fa541e3c2da1081cf2a4d6d943	2020-03-15T20:00:00Z			648	648	648	25	0	0	584	26	610
20200315	MD	31	94									12fc1449714a30e3dece18babc0d6f18a249ec11	2020-03-15T20:00:00Z			125	125	125	24	0	0	0	5	5
20200315	ME	3	91	17								b9373f5ff8eecc4882df5e99ca65029c7ab54a5e	2020-03-15T20:00:00Z			111	94	94	23	0	0	0	0	0
20200315	MI	1480	205	26								09fc24831d1175112329f54087d0a933591da80e	2020-03-15T20:00:00Z			1711	1685	1685	26	0	0	0	284	284
20200315	MN	35	1387									00afbc28ae28d28e85eb0ca606fac9847ee7eec5	2020-03-15T20:00:00Z			1422	1422	1422	27	0	0	540	14	554
20200315	MO	5	122									5ad3d82f98f7d9f284ef9895cb6f8e76d23c7f34	2020-03-15T20:00:00Z	0		127	127	127	29	0	0	32	1	33
20200315	MS	10	84									5442e46cc16cedbeeb93a0f0ff9a04740dc62690	2020-03-15T20:00:00Z			94	94	94	28	0	0	0	4	4
20200315	MT	7	103	57								d5c7b708dac192fb53a5453064d7c4fa04726b5d	2020-03-15T20:00:00Z			167	110	110	30	0	0	0	2	2
20200315	NC	32	227	151								403dec9507ef0b9ac81864a597d016782cc2527b	2020-03-15T20:00:00Z			410	259	259	37	0	0	90	9	99
20200315	ND	1	95	4								2745e3ea870fcafa773e34d392d65a6d79da5002	2020-03-15T20:00:00Z	0		100	96	96	38	0	0	41	0	41
20200315	NE	17	80	33								558bc35b9327ee76d681d0b1357e4c4f73ef8039	2020-03-15T20:00:00Z			130	97	97	31	0	0	0	3	3
20200315	NH	13	271	95								803b79b258e66f237ca1ebf9a8fcde18477cac13	2020-03-15T20:00:00Z			379	284	284	33	0	0	59	6	65
20200315	NJ	98	120	34								cb6357bcd5b00b85173d23a8bd8f41fdb1b098f0	2020-03-15T20:00:00Z	2		252	218	218	34	1	0	23	48	71
20200315	NM	13	482									b95e350ae2b5693dcb353e7c00b01f855a971762	2020-03-15T20:00:00Z			495	495	495	35	0	0	245	3	248
20200315	NV	21	168	164								5c87854db60a5e7331ad07237ca83ba7ebcf7af0	2020-03-15T20:00:00Z			353	189	189	32	0	0	0	1	1
20200315	NY	729	4543									963f632b5d1577cd5cf9b6c332a912c2fdebea16	2020-03-15T20:00:00Z	3		5272	5272	5272	36	3	0	1764	205	1969
20200315	OH	36	139	350								0f9665fdbfb9c2db97a7b8cca0dd02a8dd3fcd41	2020-03-15T20:00:00Z			525	175	175	39	0	0	89	23	112
20200315	OK	9	118	12								c94b4a8b7a6943e47f2b18b0830094b3b5b847aa	2020-03-15T20:00:00Z			139	127	127	40	0	0	82	5	87
20200315	OR	36	420	225								ee34e334d60acd6c6786608eaf502ef3469b027a	2020-03-15T20:00:00Z			681	456	456	41	0	0	83	6	89
20200315	PA	63	205	183								b456aca3dcfc156e659cf9d83c9b906acb7c5ae5	2020-03-15T20:00:00Z			451	268	268	42	0	0	0	16	16
20200315	RI	20	271	57								84f802e7560c1a892f234e2cb31b236fb075f6f5	2020-03-15T20:00:00Z			348	291	291	44	0	0	73	0	73
20200315	SC	19	154									75ba73b3bb3053eb03805d2812d5c2e4395f1b6f	2020-03-15T20:00:00Z			173	173	173	45	0	0	44	6	50
20200315	SD	9	327	6								fa88e329d335599e26ea9fd7b6eea1fb83b0c06a	2020-03-15T20:00:00Z			342	336	336	46	0	0	145	0	145
20200315	TN	39	157									0d4cfb67c9ea0c68b1210ef9b0a90d12b748672f	2020-03-15T20:00:00Z			196	196	196	47	0	0	27	7	34
20200315	TX	56										5703287c6d3b6d2f1e4e3de43cc125edafaa598a	2020-03-15T20:00:00Z			56	56	56	48	0	0	0	5	5
20200315	UT	28	131									557e214eba87dfaba62c598c539e3a281022e741	2020-03-15T20:00:00Z	0		159	159	159	49	0	0	0	22	22
20200315	VA	45	363									8cb2bceeeb5e766ece4e5e0141e5c46174a1c784	2020-03-15T20:00:00Z	1		408	408	408	51	1	0	246	15	261
20200315	VT	4	348									c240b0b7e625d08e14362a93fac37a9cb859d539	2020-03-15T20:00:00Z			352	352	352	50	0	0	121	0	121
20200315	WA	939	18372									af4c68ef40d09f98ee818311e46f782cdcaf44fc	2020-03-15T20:00:00Z	57		19311	19311	19311	53	6	0	1589	133	1722
20200315	WI	33	313									76f9cefe3cbfb28b81648f15bcc59d6507801772	2020-03-15T20:00:00Z			346	346	346	55	0	0	144	14	158
20200315	WV	0	38	1								36d80d812a5ba34def01d46af9f6a7760b182f43	2020-03-15T20:00:00Z	0		39	38	38	54	0	0	12	0	12
20200315	WY	3										74566767a2c99e0bdfd11a6e545fd9ed02e9e716	2020-03-15T20:00:00Z			3	3	3	56	0	0	0	1	1
20200316	AK	1	143									e46478b4ac464fb5c40587abd00b920b5f8e7c73	2020-03-16T20:00:00Z	0		144	144	144	2	0	0	0	0	0
20200316	AL	28	28	40								3efe0ea61bb6932f1d608f9e24d38fcafaa2c04c	2020-03-16T20:00:00Z	0		96	56	56	1	0	0	0	16	16
20200316	AR	22	132	14								78bd45495c24cce3ba85c7f24609a179c43478eb	2020-03-16T20:00:00Z			168	154	154	5	0	0	29	6	35
20200316	AS											40355f49a87c433dafdd8148cab5cd5fcb7327ab	2020-03-16T20:00:00Z						60
20200316	AZ	18	125	63								a2961931f5c5f76a42773e7477d509b59b5cd133	2020-03-16T20:00:00Z	0		206	143	143	4	0	0	4	6	10
20200316	CA	335	7981									ae22555d7ccc020a6fc6268f759c981a681af584	2020-03-16T20:00:00Z	6		8316	8316	8316	6	1	0	7065	42	7107
20200316	CO	131	627									dda059810b70b49f0451aef63be8a4ae6d3af3f2	2020-03-16T20:00:00Z	1		758	758	758	8	0	0	0	0	0
20200316	CT	26	125									4d722259eb940d98fdcc976b9bc97308a3e902c0	2020-03-16T20:00:00Z			151	151	151	9	0	0	0	6	6
20200316	DC	17	96	7								8997b7eeb6bd9be4fb4ad8a4094301be4add08b0	2020-03-16T20:00:00Z			120	113	113	11	0	0	17	1	18
20200316	DE	8	36	32								d04addb5ab1cce5bea6da60bd864abdaf9f40c33	2020-03-16T20:00:00Z			76	44	44	10	0	0	0	2	2
20200316	FL	141	684	514								e53cf48d45ec818ea2d56d271277e6ec5a5b49bd	2020-03-16T20:00:00Z	4		1339	825	825	12	0	0	6	25	31
20200316	GA	121										c6fa2c88408c5bb21156b21e12fac3816f255ea9	2020-03-16T20:00:00Z	1		121	121	121	13	0	0	0	22	22
20200316	GU	3	23									f7bbc72cc2925b0cf37ca0d2a707d2dd196619ba	2020-03-16T20:00:00Z			26	26	26	66
20200316	HI	7										6379c60c70b54b8df2bfed1f9beac3fbfe2117f5	2020-03-16T20:00:00Z			7	7	7	15	0	0	0	5	5
20200316	IA	22	83									abdd281192ae660bb7cf448cc358f37058a4e726	2020-03-16T20:00:00Z			105	105	105	19	0	0	0	4	4
20200316	ID	5	265									cbadc8d7244f7abc2f70ffd4efcbd3930be6c7c3	2020-03-16T20:00:00Z			270	270	270	16	0	0	91	0	91
20200316	IL	93	932									f03443451f7889148543ffce5c6fb97993c13d33	2020-03-16T20:00:00Z			1025	1025	1025	17	0	0	483	29	512
20200316	IN	24	115									5476decd48ecb1589f9d22a297cf69d1bc5e0355	2020-03-16T20:00:00Z	1		139	139	139	18	1	0	13	5	18
20200316	KS	11	166									2871e7c581aba789a9a80042471dbd062cd8b05a	2020-03-16T20:00:00Z	1		177	177	177	20	0	0	31	3	34
20200316	KY	21	234									9faf39847096593b80a7c2410e9e5bc7f8ae66f2	2020-03-16T20:00:00Z	1		255	255	255	21	1	0	95	5	100
20200316	LA	114	188									3f35dae7522ba88d8e79d20093816c3614734dcb	2020-03-16T20:00:00Z	2		302	302	302	22	0	0	32	23	55
20200316	MA	97	1199									15fa3c6d98b3e9f9023a1cb8929a12299fc18530	2020-03-16T20:00:00Z			1296	1296	1296	25	0	0	615	33	648
20200316	MD	37	94									8148e20f78522f18bb64c3736befeed3747a96b2	2020-03-16T20:00:00Z			131	131	131	24	0	0	0	6	6
20200316	ME	17	764									a6b88539313f6c2cd8136b76c0c53475b3b0dd34	2020-03-16T20:00:00Z			781	781	781	23	0	0	673	14	687
20200316	MI	1933	272	30								29319d0631530d88b2c0b404a6419788640b7381	2020-03-16T20:00:00Z			2235	2205	2205	26	0	0	67	453	520
20200316	MN	54	1839									3419334f30420a634b19a07442d629553af687b3	2020-03-16T20:00:00Z			1893	1893	1893	27	0	0	452	19	471
20200316	MO	6	164									ef353ee3f27c62c9da40b468889b6e5f7873daf2	2020-03-16T20:00:00Z	0		170	170	170	29	0	0	42	1	43
20200316	MP	0										645c528660cf04b553855f4e4d0ab78f35e60078	2020-03-16T20:00:00Z			0	0	0	69
20200316	MS	12	277									68fb32e431d415106a70ff158d981d8bb680d5ab	2020-03-16T20:00:00Z			289	289	289	28	0	0	193	2	195
20200316	MT	7	198									dee9f30c86457abd5cb9c810f7f31a3af246e5e2	2020-03-16T20:00:00Z			205	205	205	30	0	0	95	0	95
20200316	NC	33	296	151								db9b565837a4d41e965e15ccb7b4d5063ae76924	2020-03-16T20:00:00Z	0		480	329	329	37	0	0	69	1	70
20200316	ND	1	123	0								41479c4ca4bf1f2bbc321cbe00058d9ca9ed023c	2020-03-16T20:00:00Z	0		124	124	124	38	0	0	28	0	28
20200316	NE	18	170									27f99533a3a45cdfe5408436300f1d84dc36ee38	2020-03-16T20:00:00Z			188	188	188	31	0	0	90	1	91
20200316	NH	13	271	95								6324e7ef14adbe0db61808a796bbc0e9d9373431	2020-03-16T20:00:00Z			379	284	284	33	0	0	0	0	0
20200316	NJ	178	120	20								e3047f52c8b8718510b744979fca9f7ac16351b3	2020-03-16T20:00:00Z	2		318	298	298	34	0	0	0	80	80
20200316	NM	17	566									48d7bfddefd90fde1d6499cc0b200237e976e758	2020-03-16T20:00:00Z			583	583	583	35	0	0	84	4	88
20200316	NV	45	168									203840ffb87a4baf59f78144da9357ea01a27ac2	2020-03-16T20:00:00Z	1		213	213	213	32	1	0	0	24	24
20200316	NY	950	4543									994a65ba75be3681f76ff4612eb8fde85cff81cd	2020-03-16T20:00:00Z	7		5493	5493	5493	36	4	0	0	221	221
20200316	OH	50	140	361								70ad02c336e95158080519cbea8b21e47de47958	2020-03-16T20:00:00Z			551	190	190	39	0	0	1	14	15
20200316	OK	10	174	29								e0d2929770055843abe54cd9ac80c1f407fdfcd3	2020-03-16T20:00:00Z			213	184	184	40	0	0	56	1	57
20200316	OR	39	579	182								962d85e67d8cf64e5ef102b345d18ae50baa0624	2020-03-16T20:00:00Z			800	618	618	41	0	0	159	3	162
20200316	PA	76	670									96a8a61c47aef3aefddcc68815b03b9de9e6ffa7	2020-03-16T20:00:00Z			746	746	746	42	0	0	465	13	478
20200316	PR	5	9									be5aca3aa4f7fa2a722127a99ec083fd3b982671	2020-03-16T20:00:00Z			14	14	14	72
20200316	RI	21	308	149								e0244de4eb603b25d36700707a95bdb8289a5928	2020-03-16T20:00:00Z			478	329	329	44	0	0	37	1	38
20200316	SC	28	235									825f415faf293db6c2a614650fd3d37c694e56e8	2020-03-16T20:00:00Z	1		263	263	263	45	1	0	81	9	90
20200316	SD	10	494	0								b2a38c6ba820cb1329f93d990e27a8100d7b2fb5	2020-03-16T20:00:00Z			504	504	504	46	0	0	167	1	168
20200316	TN	52	270									9feabfdc22803b2d1bc85122f421cfcaa6b45cb7	2020-03-16T20:00:00Z			322	322	322	47	0	0	113	13	126
20200316	TX	57										1f4d7ef872f54f1f40fe0560f536c9baa94b1637	2020-03-16T20:00:00Z			57	57	57	48	0	0	0	1	1
20200316	UT	39	131									3cf1e0acd5d5d07d3c45fa784a7e6f11796c467b	2020-03-16T20:00:00Z	0		170	170	170	49	0	0	0	11	11
20200316	VA	51	438									097556061009dcaa83f48a5fbc6b952b751300fe	2020-03-16T20:00:00Z	1		489	489	489	51	0	0	75	6	81
20200316	VI	1										5af3baba47f6d5e3e1b4090940bb299a160a1c9f	2020-03-16T20:00:00Z			1	1	1	78
20200316	VT	8	421									0bfc2ddcde18514ed799a3832e1136ca8bc745dc	2020-03-16T20:00:00Z			429	429	429	50	0	0	73	4	77
20200316	WA	1067	22980									1ff80b89965367d295040912813bbca6e3f87c00	2020-03-16T20:00:00Z	69		24047	24047	24047	53	12	0	4608	128	4736
20200316	WI	47	504									a2e7539f5f950647edc9fab483be3672a3ca189e	2020-03-16T20:00:00Z			551	551	551	55	0	0	191	14	205
20200316	WV	0	80	4								24af6da70ac0da2f7126fe3a29931ee7d556ffe6	2020-03-16T20:00:00Z	0		84	80	80	54	0	0	42	0	42
20200316	WY	3										b67f6088687e03e5ed66f4f27410a2bf8e4032f9	2020-03-16T20:00:00Z			3	3	3	56	0	0	0	0	0
20200317	AK	3	334									f783749da875f73ada5b29daa00edffb6e10ae11	2020-03-17T20:00:00Z	0		337	337	337	2	0	0	191	2	193
20200317	AL	36	28									27d195514d6511642ecafb4148f51bd1cf06894d	2020-03-17T20:00:00Z	0		64	64	64	1	0	0	0	8	8
20200317	AR	22	197	41								411518ea767313995c4b1d3dcc31cdf917851e0e	2020-03-17T20:00:00Z			260	219	219	5	0	0	65	0	65
20200317	AS											e45f93e9d9d4d1f58980dacbb28ac3d97d9b9d94	2020-03-17T20:00:00Z						60	0	0	0	0	0
20200317	AZ	20	142	66								89437a1c0aef047c82cd8a566761763bae43c5bf	2020-03-17T20:00:00Z	0		228	162	162	4	0	0	17	2	19
20200317	CA	483	7981									3a5a29b79b4583de68455525d065127db6a3e97b	2020-03-17T20:00:00Z	11		8464	8464	8464	6	5	0	0	148	148
20200317	CO	160	1056									cd89a731d2b24e3f2b854af3811047aa4dc58515	2020-03-17T20:00:00Z	1		1216	1216	1216	8	0	0	429	29	458
20200317	CT	41	125									6da5216bce6b0623b87352f8e83a1825342475e8	2020-03-17T20:00:00Z			166	166	166	9	0	0	0	15	15
20200317	DC	22	104	0								920a77b7fb3c7caea23a46e351f576caf34d15d5	2020-03-17T20:00:00Z			126	126	126	11	0	0	8	5	13
20200317	DE	16	36									cda3d06e346fadcb4155d46e80ed29de996cb64b	2020-03-17T20:00:00Z			52	52	52	10	0	0	0	8	8
20200317	FL	186	940	872								326863b36e37f814b53ae8a8ac35ff314dba227c	2020-03-17T20:00:00Z	6		1998	1126	1126	12	2	0	256	45	301
20200317	GA	146										6d29d5d7a269b24f93abacce353e78bdd6d779e5	2020-03-17T20:00:00Z	1		146	146	146	13	0	0	0	25	25
20200317	GU	5	41									0e4694acd5fc6e905760489233fa2e4adb3fe162	2020-03-17T20:00:00Z			46	46	46	66	0	0	18	2	20
20200317	HI	10										0fad73741929efc5016cc6898bf79a04f3b32541	2020-03-17T20:00:00Z			10	10	10	15	0	0	0	3	3
20200317	IA	23	83									39b42e43a67060a6680cc19a597e43f758ae9c4b	2020-03-17T20:00:00Z			106	106	106	19	0	0	0	1	1
20200317	ID	7	346									da76cc722dd92af48de842b866731dd5feecedf5	2020-03-17T20:00:00Z			353	353	353	16	0	0	81	2	83
20200317	IL	159	1340									ac5f0af8ee2b49bbec18da6a8780ae3e6fccbaa4	2020-03-17T20:00:00Z	1		1499	1499	1499	17	1	0	408	66	474
20200317	IN	30	129									9116db98bc9050e3933e80a7afcf74ef82d7e826	2020-03-17T20:00:00Z	2		159	159	159	18	1	0	14	6	20
20200317	KS	15	382									44e5c9df55fec7dfe79bcd4ecb086fe131bb3782	2020-03-17T20:00:00Z	1		397	397	397	20	0	0	216	4	220
20200317	KY	22	295									15eb2cbe48fa8cbaa6eefad032de090f954964cd	2020-03-17T20:00:00Z	1		317	317	317	21	0	0	61	1	62
20200317	LA	171	286									50610ebbdeaa7907b12726f42106e71733e456f5	2020-03-17T20:00:00Z	4		457	457	457	22	2	0	98	57	155
20200317	MA	118	1633									0e7e247e4780adedc1d5c79a1bfa72d78a5d0f8f	2020-03-17T20:00:00Z			1751	1751	1751	25	0	0	434	21	455
20200317	MD	57	94									3b1218c8eb03fb526e4527aee06fb0fd45fb84d6	2020-03-17T20:00:00Z			151	151	151	24	0	0	0	20	20
20200317	ME	32	1303									a0e2d3e219d03ae226d39b22f6fb58f3a7962d68	2020-03-17T20:00:00Z			1335	1335	1335	23	0	0	539	15	554
20200317	MI	2393	626									f90248265cd8b3b66154b412adbf713eb53b7b2b	2020-03-17T20:00:00Z			3019	3019	3019	26	0	0	354	460	814
20200317	MN	60	2276									300095ac1a8a4816dc84236f74f9b294078551f2	2020-03-17T20:00:00Z			2336	2336	2336	27	0	0	437	6	443
20200317	MO	8	207									54626aca3649c044d3040c7e2016a1ad31c9785e	2020-03-17T20:00:00Z	0		215	215	215	29	0	0	43	2	45
20200317	MP	0										6adf0f2f9d5d342ee6f48691e7c933cfbb9ee4ab	2020-03-17T20:00:00Z			0	0	0	69	0	0	0	0	0
20200317	MS	21	368									6d8126cab2847762c6c6ae011f9e1a4490be20f6	2020-03-17T20:00:00Z			389	389	389	28	0	0	91	9	100
20200317	MT	8	303									5913952660eba91acbb7ea2118012f069237a417	2020-03-17T20:00:00Z			311	311	311	30	0	0	105	1	106
20200317	NC	40	474									68df9675138cd54797b057149f2b83186228ba6a	2020-03-17T20:00:00Z	0		514	514	514	37	0	0	178	7	185
20200317	ND	3	220	0								44da03edf8d7792eb57915c2b50406c83c0000f2	2020-03-17T20:00:00Z	0		223	223	223	38	0	0	97	2	99
20200317	NE	21	206									8ee48fa5b23a524e017e3402f8a5ffcd74e18e7e	2020-03-17T20:00:00Z			227	227	227	31	0	0	36	3	39
20200317	NH	17	355	195								3d90b42fa44eb1f26bc9dad858c0b267b6bb8320	2020-03-17T20:00:00Z			567	372	372	33	0	0	84	4	88
20200317	NJ	267	163	55								245514c59d21a39ce3fcce7909de2f2aea8521fd	2020-03-17T20:00:00Z	3		485	430	430	34	1	0	43	89	132
20200317	NM	23	1249									dc445586a909cec38c6b3ddd4d313d3933909382	2020-03-17T20:00:00Z			1272	1272	1272	35	0	0	683	6	689
20200317	NV	55	168									5b582da8f08144c39d99e58a22bd3542fa42bcfb	2020-03-17T20:00:00Z	1		223	223	223	32	0	0	0	10	10
20200317	NY	1700	5506		325							f2a3ffc806f515db94d5c249b3589f391cd5ef62	2020-03-17T20:00:00Z	7		7206	7206	7206	36	0	0	963	750	1713
20200317	OH	67	140									97daf301defc7356d1af9ba55e9397bb8155fe7c	2020-03-17T20:00:00Z			207	207	207	39	0	0	0	17	17
20200317	OK	17	247	82								e1c323cb75eb122e2b034a5370eaad9e5a86d4fa	2020-03-17T20:00:00Z			346	264	264	40	0	0	73	7	80
20200317	OR	47	689	184								898565e2b6b936a739713bd0e523449fdf478069	2020-03-17T20:00:00Z			920	736	736	41	0	0	110	8	118
20200317	PA	96	879									9a374eb05235860321c532550f87da84d649fcfd	2020-03-17T20:00:00Z			975	975	975	42	0	0	209	20	229
20200317	PR	5	13	4								62bea2a6c0d3c6ef1d1578056f4e0bbc64ebf66a	2020-03-17T20:00:00Z			22	18	18	72	0	0	4	0	4
20200317	RI	23	403	149								0af317dcf6c8e418367a5c24318e6f994d1fe826	2020-03-17T20:00:00Z			575	426	426	44	0	0	95	2	97
20200317	SC	33	311									b5f1adfc0baaf72f68c6ac1ac0ed09497346cca7	2020-03-17T20:00:00Z	1		344	344	344	45	0	0	76	5	81
20200317	SD	11	551	35								4f349aafd2814d07c34bcd70c3df3e11ebdce938	2020-03-17T20:00:00Z			597	562	562	46	0	0	57	1	58
20200317	TN	73	330									87b5c6f12a10d9e22646015aa7f6ff734f74a432	2020-03-17T20:00:00Z			403	403	403	47	0	0	60	21	81
20200317	TX	64	1204									70f6533b6999b27f73a6c5b316d3d22b8ef5519b	2020-03-17T20:00:00Z	1		1268	1268	1268	48	1	0	1204	7	1211
20200317	UT	51	131									a54698d3d8c9e6d9e9d82f50535716a7107b8ab7	2020-03-17T20:00:00Z	0		182	182	182	49	0	0	0	12	12
20200317	VA	67	961									fc691ef55223c03d5038f969b84154d360731887	2020-03-17T20:00:00Z	1		1028	1028	1028	51	0	0	523	16	539
20200317	VI	2										e1264b6e170d5381e6ba419101f02c93331ff4f3	2020-03-17T20:00:00Z			2	2	2	78	0	0	0	1	1
20200317	VT	10	495									7ed042b1658ff87b1bc58e97924f28365b3a934d	2020-03-17T20:00:00Z			505	505	505	50	0	0	74	2	76
20200317	WA	1240	27368									3f81315bedeeaa675690c3709965102d6eb72e62	2020-03-17T20:00:00Z	78		28608	28608	28608	53	9	0	4388	173	4561
20200317	WI	72	1038									8c430e85d8bacf4fcd9637ea1fc9d554eac52d2c	2020-03-17T20:00:00Z			1110	1110	1110	55	0	0	534	25	559
20200317	WV	0	80	4								f2463136e4acc78a08320ea32d916ae7a9a305e8	2020-03-17T20:00:00Z	0		84	80	80	54	0	0	0	0	0
20200317	WY	10	95									bc3cae6af97386e715211063c8994c0a9d1c031f	2020-03-17T20:00:00Z			105	105	105	56	0	0	95	7	102
20200318	AK	6	406									3b2473258ab7d7b06177a9dfdfdd5755b97dde05	2020-03-18T20:00:00Z	0		412	412	412	2	0	0	72	3	75
20200318	AL	46	28									45a12e7b90dfc3888e7a67b4f579327e80d6dee0	2020-03-18T20:00:00Z	0		74	74	74	1	0	0	0	10	10
20200318	AR	33	236	50								ded89e51af058017c83cf8859504494a02b8e23a	2020-03-18T20:00:00Z			319	269	269	5	0	0	39	11	50
20200318	AS											faffd79b60116d673decbba86b9c2c733ca84d32	2020-03-18T20:00:00Z	0		0	0	0	60	0	0	0	0	0
20200318	AZ	28	148	102								290a6fabe096478efca8ac5c81bbd38ac2d36bbe	2020-03-18T20:00:00Z	0		278	176	176	4	0	0	6	8	14
20200318	CA	611	7981									646da42647f99037e2c2b31faf21a04c5b5ff197	2020-03-18T20:00:00Z	13		8592	8592	8592	6	2	0	0	128	128
20200318	CO	183	1617									3f3bba2f3fd791c0e1d4324bc8ff2a6f62de7ec7	2020-03-18T20:00:00Z	2		1800	1800	1800	8	1	0	561	23	584
20200318	CT	68	125									bad4eb54adc44121dd8d251113c0f8ba0473fec5	2020-03-18T20:00:00Z			193	193	193	9	0	0	0	27	27
20200318	DC	31	138	1								c19840607398e049b6c94859e2e5488bb8fd65cc	2020-03-18T20:00:00Z			170	169	169	11	0	0	34	9	43
20200318	DE	25	36									200085798af7e505bcb7c4edfc0813a35aceaed6	2020-03-18T20:00:00Z			61	61	61	10	0	0	0	9	9
20200318	FL	314	1225	954								780fc846fbf000c950f78cc64d78b6224aba330a	2020-03-18T20:00:00Z	7		2493	1539	1539	12	1	0	285	128	413
20200318	GA	197	1311									7c4abc91d1b496bb4b6e90a2b568750290d62c25	2020-03-18T20:00:00Z	1		1508	1508	1508	13	0	0	1311	51	1362
20200318	GU	8	57									488b4b65842850fef461324d0a98fcc0653805c8	2020-03-18T20:00:00Z			65	65	65	66	0	0	16	3	19
20200318	HI	14	93									1b7f39d7fd4e1c744f40516e4ee967f0d9424d86	2020-03-18T20:00:00Z			107	107	107	15	0	0	93	4	97
20200318	IA	29	83									744296249158ada7fe673054c1d488a847a13e78	2020-03-18T20:00:00Z			112	112	112	19	0	0	0	6	6
20200318	ID	9	459									b7e35d1fce1508552a80b1509dd6dc1789ecc16e	2020-03-18T20:00:00Z			468	468	468	16	0	0	113	2	115
20200318	IL	288	1763									5a530936a08eac49cd05347cded3d2e47e4e7bbf	2020-03-18T20:00:00Z	1		2051	2051	2051	17	0	0	423	129	552
20200318	IN	39	154									df609a8d40db459b3c9d18cb5a964ff9b160c4f0	2020-03-18T20:00:00Z	2		193	193	193	18	0	0	25	9	34
20200318	KS	16	417									45de05a2adf705367c4fdaff13311bb37da1073a	2020-03-18T20:00:00Z	1		433	433	433	20	0	0	35	1	36
20200318	KY	26	354									4226afce757dadaf205f1611a61e21839adef8bf	2020-03-18T20:00:00Z	1		380	380	380	21	0	0	59	4	63
20200318	LA	240	335									dad1c0a1eff89b6afadb6c2403054966c897f0e2	2020-03-18T20:00:00Z	6		575	575	575	22	2	0	49	69	118
20200318	MA	156	2115									76e503b0a79542330cf55816e487022e1de48c99	2020-03-18T20:00:00Z	2		2271	2271	2271	25	2	0	482	38	520
20200318	MD	85	94									1f4768a9dad6648329e433e8ef1c1dfd4b40e53c	2020-03-18T20:00:00Z			179	179	179	24	0	0	0	28	28
20200318	ME	43	1670									6b89b002933569c5cdf827aed8b17d83a64131e4	2020-03-18T20:00:00Z			1713	1713	1713	23	0	0	367	11	378
20200318	MI	2913	1215									537719f8b2a5b289f0e7d4410bd55683c458df15	2020-03-18T20:00:00Z			4128	4128	4128	26	0	0	589	520	1109
20200318	MN	77	2685									2778d416bab07054feed2ec1321f3c1a9d3ccb19	2020-03-18T20:00:00Z			2762	2762	2762	27	0	0	409	17	426
20200318	MO	13	253									494c3a4a7f0b3d056f0796c5451a94a65db87f24	2020-03-18T20:00:00Z	0		266	266	266	29	0	0	46	5	51
20200318	MP	0										5473ea484274ea891441c085e860db0a828a9441	2020-03-18T20:00:00Z	0		0	0	0	69	0	0	0	0	0
20200318	MS	34	479									d9aef306232106ab3338341222f0fc21ee44f555	2020-03-18T20:00:00Z			513	513	513	28	0	0	111	13	124
20200318	MT	10	499									31ded3437234cc23d5ddf95effe31b6bd14bf5d3	2020-03-18T20:00:00Z			509	509	509	30	0	0	196	2	198
20200318	NC	63	1787									bc1bbd225ef32227a7efee396646e6930f31637a	2020-03-18T20:00:00Z	0		1850	1850	1850	37	0	0	1313	23	1336
20200318	ND	6	268									3fb86878e20e5d7952aa8b8e58e8f8e3db35e0f6	2020-03-18T20:00:00Z	0		274	274	274	38	0	0	48	3	51
20200318	NE	24	206									fa4b37682bc4e4c9977832d28b6bee342ad73bfc	2020-03-18T20:00:00Z			230	230	230	31	0	0	0	3	3
20200318	NH	26	513	208								379d9ffea7e7ca663fa8076e64b67a0abdff891c	2020-03-18T20:00:00Z			747	539	539	33	0	0	158	9	167
20200318	NJ	427	190	21								cd982339aab35ead35248c6c7d3f97f69aedc106	2020-03-18T20:00:00Z	5		638	617	617	34	2	0	27	160	187
20200318	NM	28	2326									9d7631bd34bff01009e3691eaf8a89a9020f1a60	2020-03-18T20:00:00Z			2354	2354	2354	35	0	0	1077	5	1082
20200318	NV	55	168									143e93252ed96f1da9e57b213aabbffc9a94e028	2020-03-18T20:00:00Z	1		223	223	223	32	0	0	0	0	0
20200318	NY	2382	12215		416							096c853c14035eeb3c0201e737fec4d7cf85e6a1	2020-03-18T20:00:00Z	12		14597	14597	14597	36	5	0	6709	682	7391
20200318	OH	88	140									9e018d5062cb6300ba638be07cb64b0e75faf66f	2020-03-18T20:00:00Z			228	228	228	39	0	0	0	21	21
20200318	OK	29	378	110								0d0abb08b10d42019c2c2193f46d2fdc388fc740	2020-03-18T20:00:00Z			517	407	407	40	0	0	131	12	143
20200318	OR	75	1118	361								417e054b02ae4a5d4a0a2a5870a419a30ae285db	2020-03-18T20:00:00Z	3		1554	1193	1193	41	3	0	429	28	457
20200318	PA	133	1187									5ae5b594dffb150d8fa0ee38e56fa1cffab40bcf	2020-03-18T20:00:00Z	1		1320	1320	1320	42	1	0	308	37	345
20200318	PR	5	31	21								2d5405cfdbd83c8717f23b7ebc2f454316248e7c	2020-03-18T20:00:00Z			57	36	36	72	0	0	18	0	18
20200318	RI	33	540	334								d30ec58cfb6debb199f0a3dab56dea6d8b658293	2020-03-18T20:00:00Z			907	573	573	44	0	0	137	10	147
20200318	SC	60	583									1b0a7b83efeb9ea6127ac5e0dbd268700c8b7ffd	2020-03-18T20:00:00Z	1		643	643	643	45	0	0	272	27	299
20200318	SD	11	551	350								517b7759b69709dc0bbfc3a4795c6257a3d8695a	2020-03-18T20:00:00Z	1		912	562	562	46	1	0	0	0	0
20200318	TN	98	349									ef95fc12bc281034aad01fc4c18c9518ad68fc18	2020-03-18T20:00:00Z			447	447	447	47	0	0	19	25	44
20200318	TX	83	1824									2467c07184fc5405454f97f8f267669095674a74	2020-03-18T20:00:00Z	2		1907	1907	1907	48	1	0	620	19	639
20200318	UT	63	131									9966240ca7479f6c30465b22f5b5250bc4e46f44	2020-03-18T20:00:00Z	0		194	194	194	49	0	0	0	12	12
20200318	VA	77	1201									ce7119e82540f46da33ce3ad8566b387de75c4c2	2020-03-18T20:00:00Z	1		1278	1278	1278	51	0	0	240	10	250
20200318	VI	2										9c10ba6e96c6e228fefe05742b8102eedbc33b8b	2020-03-18T20:00:00Z			2	2	2	78	0	0	0	0	0
20200318	VT	19	592									adc018bdef2b12d859e026881ce104495a7a3736	2020-03-18T20:00:00Z			611	611	611	50	0	0	97	9	106
20200318	WA	1414	31842									23e2ccc21086840e3f90ae222f57f3cd14f6dc9b	2020-03-18T20:00:00Z	82		33256	33256	33256	53	4	0	4474	174	4648
20200318	WI	106	1577									c6687fa3edbbc8d56cf9953ddbf05a0988642570	2020-03-18T20:00:00Z			1683	1683	1683	55	0	0	539	34	573
20200318	WV	1	122	14								59817e48b32e3f860eed291a8785c1af5c5fc047	2020-03-18T20:00:00Z	0		137	123	123	54	0	0	42	1	43
20200318	WY	15	178									326e4562919b82e68eb5cf65710387eef18815f2	2020-03-18T20:00:00Z			193	193	193	56	0	0	83	5	88
20200319	AK	6	432									5afe7032a8188d0f82e989ad852fa5d1526f6a27	2020-03-19T20:00:00Z	0		438	438	438	2	0	0	26	0	26
20200319	AL	68	28									cab25ff0e7f7b888b8cba2df5c54273cad43f3ca	2020-03-19T20:00:00Z	0		96	96	96	1	0	0	0	22	22
20200319	AR	46	310	113								6c34774d075752263526df4bbad724959f80931e	2020-03-19T20:00:00Z			469	356	356	5	0	0	74	13	87
20200319	AS											b6dafad2357e2f121a0ff6b617fa7643d7b4774f	2020-03-19T20:00:00Z	0		0	0	0	60	0	0	0	0	0
20200319	AZ	44	175	130								76b253966cb27ac180f2a1954c05be32f66ffd3b	2020-03-19T20:00:00Z	0		349	219	219	4	0	0	27	16	43
20200319	CA	924	8787									b9c67f8fde621d5bb8895c6a6fcbdcf8440ccf2a	2020-03-19T20:00:00Z	18		9711	9711	9711	6	5	0	806	313	1119
20200319	CO	216	2112									f2e6f5775814d9e0574abd2a0b622a4e7b5f5c03	2020-03-19T20:00:00Z	2		2328	2328	2328	8	0	0	495	33	528
20200319	CT	96	604									f38c4a8409f0daf8ca7de49fdae935367da520a6	2020-03-19T20:00:00Z	1		700	700	700	9	1	0	479	28	507
20200319	DC	39	153	11								a98070bbd5e9860b07b7c604f0716edae507472f	2020-03-19T20:00:00Z	0		203	192	192	11	0	0	15	8	23
20200319	DE	30	36									468ef62e496e36ade5e3e7adf7d1c73520a9e1ec	2020-03-19T20:00:00Z	0		66	66	66	10	0	0	0	5	5
20200319	FL	390	1533	1019								502282f690274385776692ae0cd2f7cbc7af763b	2020-03-19T20:00:00Z	8		2942	1923	1923	12	1	0	308	76	384
20200319	GA	287	1544									5b54c8e2862e3541c6cb2a4a0a6d3fc93891f218	2020-03-19T20:00:00Z	10		1831	1831	1831	13	9	0	233	90	323
20200319	GU	12	69									f6054fe44404e56150824cf1c3bdd5b0a499e142	2020-03-19T20:00:00Z			81	81	81	66	0	0	12	4	16
20200319	HI	16	93									37e209ff83cb4582d9bacfc535fa7c4922611b6c	2020-03-19T20:00:00Z			109	109	109	15	0	0	0	2	2
20200319	IA	38	83									8f211ef3f3731062fd68bfefd2a83a9813cb34d6	2020-03-19T20:00:00Z			121	121	121	19	0	0	0	9	9
20200319	ID	11	459									49ac4006bb26f6313fbd5e256a6dd005a599531a	2020-03-19T20:00:00Z			470	470	470	16	0	0	0	2	2
20200319	IL	422	2725									8d1c449e83525fc3b5de5d1f65ad5bca7b1a14a1	2020-03-19T20:00:00Z	4		3147	3147	3147	17	3	0	962	134	1096
20200319	IN	56	324									549ee6ea79c57957f4fa53219e3c2d6a0c287f16	2020-03-19T20:00:00Z	2		380	380	380	18	0	0	170	17	187
20200319	KS	34	417									5f85df8ea07968d65259f84d333fdaa370cd30da	2020-03-19T20:00:00Z	1		451	451	451	20	0	0	0	18	18
20200319	KY	35	454									4177f3c5f93abf2fa17632e734de6f33ce50ffb8	2020-03-19T20:00:00Z	1		489	489	489	21	0	0	100	9	109
20200319	LA	347	458									5027dafbbd45c690b0ccd4fab11851328b078d81	2020-03-19T20:00:00Z	8		805	805	805	22	2	0	123	107	230
20200319	MA	229	2918									fa92ee36d5a2b314d1f7b4277f57478c04e495bd	2020-03-19T20:00:00Z	3		3147	3147	3147	25	1	0	803	73	876
20200319	MD	107	94									395ef22c4ab583e1674bf164aa38aa261b48edc8	2020-03-19T20:00:00Z	1		201	201	201	24	1	0	0	22	22
20200319	ME	53	2004									dfcaae4b9738530fc8e4ddf0a4f04b7fa6615971	2020-03-19T20:00:00Z			2057	2057	2057	23	0	0	334	10	344
20200319	MI	3392	1785									98d5f90a47ca7b484f584e1b85134a043d8c28d0	2020-03-19T20:00:00Z	3		5177	5177	5177	26	3	0	570	479	1049
20200319	MN	89	2949									15ba42c01ac18dca2b983dc834307fabf0ddee3d	2020-03-19T20:00:00Z			3038	3038	3038	27	0	0	264	12	276
20200319	MO	24	308									cfedb6ca7d4cf450995815dfbcb4faa2d8786564	2020-03-19T20:00:00Z	1		332	332	332	29	1	0	55	11	66
20200319	MP	0										961b453a4be423f3a4011ff1980a42db7a8340bd	2020-03-19T20:00:00Z	0		0	0	0	69	0	0	0	0	0
20200319	MS	50	552									dae6b6c859147288aa564d8f7bc329019a566105	2020-03-19T20:00:00Z			602	602	602	28	0	0	73	16	89
20200319	MT	12	761									d9c5be53988efc31dec70e48b4659ef2d519c28e	2020-03-19T20:00:00Z			773	773	773	30	0	0	262	2	264
20200319	NC	97	2408									c38bf0911f7d0887fec0c237fd024b7c65965c1d	2020-03-19T20:00:00Z	0		2505	2505	2505	37	0	0	621	34	655
20200319	ND	15	493									d3478e7e297de62112f0c14e326c630dd4f1a304	2020-03-19T20:00:00Z	0		508	508	508	38	0	0	225	9	234
20200319	NE	27	240									4e4708969869d61b06e4fb88260cc8e193593984	2020-03-19T20:00:00Z	0		267	267	267	31	0	0	34	3	37
20200319	NH	39	621	231								6a5e7d979626aa494679faa93ea4660bdb959e56	2020-03-19T20:00:00Z			891	660	660	33	0	0	108	13	121
20200319	NJ	742	210	74								15bfbbb8a65d6a6c68720f955ec0c0cbbc4e133f	2020-03-19T20:00:00Z	9		1026	952	952	34	4	0	20	315	335
20200319	NM	35	2762									4de22e24a9577d6c8e4ded64bacfc2cab31257ea	2020-03-19T20:00:00Z			2797	2797	2797	35	0	0	436	7	443
20200319	NV	95	1626									2083071a1b29de96ebbd99cd42fc6d1393cdcd03	2020-03-19T20:00:00Z	1		1721	1721	1721	32	0	0	1458	40	1498
20200319	NY	4152	18132		617							21413d59a11c7ab127b22b222446c598d8b4e4cf	2020-03-19T20:00:00Z	12		22284	22284	22284	36	0	0	5917	1770	7687
20200319	OH	119	140									d5861e1be38df98f3ebf32584dad71eed414cc1a	2020-03-19T20:00:00Z			259	259	259	39	0	0	0	31	31
20200319	OK	44	466	250								47631b0fa53981cf4d35fb5e03bc92da1d876375	2020-03-19T20:00:00Z	1		760	510	510	40	1	0	88	15	103
20200319	OR	88	1329	437								94d69640761fa3b2766f0ab482a1e62e4f77550e	2020-03-19T20:00:00Z	3		1854	1417	1417	41	0	0	211	13	224
20200319	PA	185	1608									a87671ef28a0d908f73c46b699f698799347b071	2020-03-19T20:00:00Z	1		1793	1793	1793	42	0	0	421	52	473
20200319	PR	5	56	29								aa15323ebfa43315d7dbf51bcabc710f6b5beeeb	2020-03-19T20:00:00Z			90	61	61	72	0	0	25	0	25
20200319	RI	44	654	334								73a0d7c823d278e0ae3e43cbd1ed84cde858ff90	2020-03-19T20:00:00Z			1032	698	698	44	0	0	114	11	125
20200319	SC	60	583									c77461930fa9d479778eb04f8d31984d2a83951e	2020-03-19T20:00:00Z	1		643	643	643	45	0	0	0	0	0
20200319	SD	11	551	385								528b99ca6d1a66773889f83a40c35991c7e8c8f7	2020-03-19T20:00:00Z	1		947	562	562	46	0	0	0	0	0
20200319	TN	154	349									c2e339b7624135eb23a1174d4bd161349012b165	2020-03-19T20:00:00Z			503	503	503	47	0	0	0	56	56
20200319	TX	143	2212									cde417be86facde0b4cc168d73b067ee838a6131	2020-03-19T20:00:00Z	3		2355	2355	2355	48	1	0	388	60	448
20200319	UT	78	1448									14c2a5b7bb32c8085b1e5f993e554fd89e37af52	2020-03-19T20:00:00Z	0		1526	1526	1526	49	0	0	1317	15	1332
20200319	VA	94	1829									db038d6305387b5dff8657cfd63a0637f4ebeae4	2020-03-19T20:00:00Z	2		1923	1923	1923	51	1	0	628	17	645
20200319	VI	3										1835143ace8e569fbfcf4767b81d889b2ebde7fb	2020-03-19T20:00:00Z			3	3	3	78	0	0	0	1	1
20200319	VT	22	645									d34ef0b0b994165133a21fa0a4c2329b5131e162	2020-03-19T20:00:00Z			667	667	667	50	0	0	53	3	56
20200319	WA	1563	36060									045bdd720f64cdb8f6d47d27ae6d53b0069666b0	2020-03-19T20:00:00Z	92		37623	37623	37623	53	10	0	4218	149	4367
20200319	WI	155	2192									04cf4cb3009a0ce03e8c1a25c0fab069f3b6e5bc	2020-03-19T20:00:00Z			2347	2347	2347	55	0	0	615	49	664
20200319	WV	2	143	3								c23463a2d10fb3bc76b7e446714b77ece8a03d77	2020-03-19T20:00:00Z	0		148	145	145	54	0	0	21	1	22
20200319	WY	18	271									9a473d25d0a19ff6338eb5f0dde81887ec30bef5	2020-03-19T20:00:00Z			289	289	289	56	0	0	93	3	96
20200320	AK	12	686									f5e95e78ffb0a39f678cc41f7150889f11283e91	2020-03-20T20:00:00Z	0		698	698	698	2	0	0	254	6	260
20200320	AL	81	28									6bbe154eecf958487c0256f6d6b95eae55c038d8	2020-03-20T20:00:00Z	0		109	109	109	1	0	0	0	13	13
20200320	AR	96	351	203								a85b5e8267c40317cdb4da0571e60d619c4f1275	2020-03-20T20:00:00Z			650	447	447	5	0	0	41	50	91
20200320	AS											07e460e49bf39e109c17495d88e1fde81b6984fd	2020-03-20T20:00:00Z	0		0	0	0	60	0	0	0	0	0
20200320	AZ	65	211	101								4727c3fdde576abf2bb11deceeacd79954e5fc0e	2020-03-20T20:00:00Z	0		377	276	276	4	0	0	36	21	57
20200320	CA	1063	10424									22cfcbb820f66309386b4bdfdf47a806dd894a62	2020-03-20T20:00:00Z	20		11487	11487	11487	6	2	0	1637	139	1776
20200320	CO	277	2675									3cc3cb3b8ada93585da9e20600cd49332188e95c	2020-03-20T20:00:00Z	3		2952	2952	2952	8	1	0	563	61	624
20200320	CT	194	604									8844ec1c291f1730400384b6236407c5eec4e772	2020-03-20T20:00:00Z	3		798	798	798	9	2	0	0	98	98
20200320	DC	71	501	1								555b285ce297b0e04969515fe501ec133644cabc	2020-03-20T20:00:00Z	1		573	572	572	11	1	0	348	32	380
20200320	DE	38	36									b846106acafb3617a2651cecc862737a4e0595b3	2020-03-20T20:00:00Z	0		74	74	74	10	0	0	0	8	8
20200320	FL	520	1870	1026								18f30f4aef61df1aa3a4a339482c5ad20ea478ed	2020-03-20T20:00:00Z	10		3416	2390	2390	12	2	0	337	130	467
20200320	GA	420	1966									c1099b472676eb4813360be325975832eeeecc23	2020-03-20T20:00:00Z	13		2386	2386	2386	13	3	0	422	133	555
20200320	GU	14	86									159284c0d374c774364f46fa9817010818ece653	2020-03-20T20:00:00Z			100	100	100	66	0	0	17	2	19
20200320	HI	26	124									4a3f036b5b06c690c544eb042eb277a4a9a4d964	2020-03-20T20:00:00Z			150	150	150	15	0	0	31	10	41
20200320	IA	45	642									8931d868707d9cfae19d1d0bec4836030df44395	2020-03-20T20:00:00Z			687	687	687	19	0	0	559	7	566
20200320	ID	23	590									427bcf104280535a976cf8932de54622b12d896d	2020-03-20T20:00:00Z			613	613	613	16	0	0	131	12	143
20200320	IL	585	3696									e61e30bd87a3af08bb2a5424cf6eaaca3cfc48ca	2020-03-20T20:00:00Z	5		4281	4281	4281	17	1	0	971	163	1134
20200320	IN	79	475									69bc9f151729b2c730f70ef1ed38d7b9b733d1c1	2020-03-20T20:00:00Z	2		554	554	554	18	0	0	151	23	174
20200320	KS	44	417									a57d1e044d0fa2a45332c1043bab418d82737990	2020-03-20T20:00:00Z	1		461	461	461	20	0	0	0	10	10
20200320	KY	47	592									5132aa1c50a7fc4af7f8ea55558e133917653621	2020-03-20T20:00:00Z	1		639	639	639	21	0	0	138	12	150
20200320	LA	479	568									e67536ea67b77d8ca65be412882b0f4d055238f5	2020-03-20T20:00:00Z	12		1047	1047	1047	22	4	0	110	132	242
20200320	MA	314	3795									009765885a75acdbe96e957d7a9036711a2e0085	2020-03-20T20:00:00Z	5		4109	4109	4109	25	2	0	877	85	962
20200320	MD	149	94									9f5bf564b168c100be9bfa7869e3237c0307d9f2	2020-03-20T20:00:00Z	1		243	243	243	24	0	0	0	42	42
20200320	ME	57	2264									0bbfa7a74e3391acd5aab61690ae8098d0a14554	2020-03-20T20:00:00Z			2321	2321	2321	23	0	0	260	4	264
20200320	MI	4027	2746									f1312c12fe7758511b43a9cc34b31b363ad9f7d8	2020-03-20T20:00:00Z	3		6773	6773	6773	26	0	0	961	635	1596
20200320	MN	115	3741									4614bb4e80402ac12d217edcebc7fb8c0307722f	2020-03-20T20:00:00Z			3856	3856	3856	27	0	0	792	26	818
20200320	MO	47	369									4b0f45177c6372badaf3fc3cd21353d7cc037f86	2020-03-20T20:00:00Z	1		416	416	416	29	0	0	61	23	84
20200320	MP	0										082f47c47804486f21616c38aa13205a3fb6fbfb	2020-03-20T20:00:00Z	0		0	0	0	69	0	0	0	0	0
20200320	MS	80	695									115279517e0a0ee05e43c6d5aed122d5b39b2670	2020-03-20T20:00:00Z	1		775	775	775	28	1	0	143	30	173
20200320	MT	16	931									d05a98622d0fdf01680375131d34a96a6dabffe7	2020-03-20T20:00:00Z			947	947	947	30	0	0	170	4	174
20200320	NC	137	3096									7fb95d6505c8d7fe53b1f0b7dbe50120d88bb6c6	2020-03-20T20:00:00Z	0		3233	3233	3233	37	0	0	688	40	728
20200320	ND	20	800									9163e5a9b67865ff295efd3f8a96912154727929	2020-03-20T20:00:00Z	0		820	820	820	38	0	0	307	5	312
20200320	NE	32	240									4cda7034604f490921d79617c0010a5d350c0a41	2020-03-20T20:00:00Z	0		272	272	272	31	0	0	0	5	5
20200320	NH	44	745	631								17fa3bca875f292ca2284eb20eedeb139dfbfcdc	2020-03-20T20:00:00Z			1420	789	789	33	0	0	124	5	129
20200320	NJ	890	264	86								42bf8537b56da3791417f26b573d6c19e37af697	2020-03-20T20:00:00Z	11		1240	1154	1154	34	2	0	54	148	202
20200320	NM	43	3771									6d6b00ecb91b88b1a8eb243c140909f79393e03c	2020-03-20T20:00:00Z			3814	3814	3814	35	0	0	1009	8	1017
20200320	NV	109	1992									27448d6667cc2710aa2b41850b5f8993ef3f22da	2020-03-20T20:00:00Z	1		2101	2101	2101	32	0	0	366	14	380
20200320	NY	7102	25325		1042							a735d939b7040cf3631b8346871f68da6ac05505	2020-03-20T20:00:00Z	35		32427	32427	32427	36	23	0	7193	2950	10143
20200320	OH	169	140									def0867b0c16cbafd9afe098983af7d8e0badd4c	2020-03-20T20:00:00Z	1		309	309	309	39	1	0	0	50	50
20200320	OK	49	538	374								e7f3b58b28391e52c4ba63eebe765a8da88bce50	2020-03-20T20:00:00Z	1		961	587	587	40	0	0	72	5	77
20200320	OR	114	2003	433								ce87d86e6068b6b11bf179616acd49af43d92ab8	2020-03-20T20:00:00Z	3		2550	2117	2117	41	0	0	674	26	700
20200320	PA	268	2574									d618791d5664fb84a0a633890bae484ad6390590	2020-03-20T20:00:00Z	1		2842	2842	2842	42	0	0	966	83	1049
20200320	PR	14	114	52								045b02a40ddf42ca4604f3d36ace4f27f9fa9dd8	2020-03-20T20:00:00Z			180	128	128	72	0	0	58	9	67
20200320	RI	54	800	140								2df5918bc646fad45cb2c82a3ee409952106a7ca	2020-03-20T20:00:00Z			994	854	854	44	0	0	146	10	156
20200320	SC	81	833									2b41a9dadec8fa07045ea3a0d9c92834ba77094f	2020-03-20T20:00:00Z	1		914	914	914	45	0	0	250	21	271
20200320	SD	14	663	270								0ff86be98a82aa41e2d3c093dcb848a516d082ed	2020-03-20T20:00:00Z	1		947	677	677	46	0	0	112	3	115
20200320	TN	228	563									c30ab203ca516277f9337100529cc875d2cae47a	2020-03-20T20:00:00Z			791	791	791	47	0	0	214	74	288
20200320	TX	194	5083									41c1f53ffba2657e7fbd2eee03f09bebab402ec5	2020-03-20T20:00:00Z	5		5277	5277	5277	48	2	0	2871	51	2922
20200320	UT	112	2035									df33dd66d88c6b1eddc25ca3aa7321769032d783	2020-03-20T20:00:00Z	0		2147	2147	2147	49	0	0	587	34	621
20200320	VA	114	2211									998c78195dd294b9150ccec8e02a47681cc444d2	2020-03-20T20:00:00Z	2		2325	2325	2325	51	0	0	382	20	402
20200320	VI	3										8b5693fe1ff341165461c7845162147f7a4867fb	2020-03-20T20:00:00Z			3	3	3	78	0	0	0	0	0
20200320	VT	29	779									d08680597184a748ed263fab7f7a6137668d5566	2020-03-20T20:00:00Z	2		808	808	808	50	2	0	134	7	141
20200320	WA	1804	39828									1ef5363ba482a4395aa001931c377d6e812c6efd	2020-03-20T20:00:00Z	104		41632	41632	41632	53	12	0	3768	241	4009
20200320	WI	206	3455									93fb2a48a14e3d7dc1b46f9735b75d4f211b378b	2020-03-20T20:00:00Z	3		3661	3661	3661	55	3	0	1263	51	1314
20200320	WV	7	219	13								c12a447783ded752c0d37b29337ca4aa055bafab	2020-03-20T20:00:00Z	0		239	226	226	54	0	0	76	5	81
20200320	WY	19	331									d557b1046d1d80ef9d04b645dd96406c2a94a0e6	2020-03-20T20:00:00Z			350	350	350	56	0	0	60	1	61
20200321	AK	14	758			0						5c2c153aecba0fd7ce4d4fa3e861773b9e00cd7f	2020-03-21T20:00:00Z	0	0	772	772	772	2	0	0	72	2	74
20200321	AL	124	28									de15c7bdfb3b72e13399f1aaa8d69612f69f0837	2020-03-21T20:00:00Z	0		152	152	152	1	0	0	0	43	43
20200321	AR	118	567	154								be7b0d560d9725c09fd5b6c5c63b15bb489164e8	2020-03-21T20:00:00Z			839	685	685	5	0	0	216	22	238
20200321	AS											33990faa3753488ca4df5d2b72fd1f6afe43e9bf	2020-03-21T20:00:00Z	0		0	0	0	60	0	0	0	0	0
20200321	AZ	104	240	122								c4d69ffe430a0b9d8e0af64e25058aedfdcac703	2020-03-21T20:00:00Z	1		466	344	344	4	1	0	29	39	68
20200321	CA	1279	11249									49c4e45a8661e84906ca87575ab8d30e7c494b6c	2020-03-21T20:00:00Z	24		12528	12528	12528	6	4	0	825	216	1041
20200321	CO	363	3317			44						167a0c3ceb00a06a5b8dc5ed629b4e1e38ec9ea1	2020-03-21T20:00:00Z	4	44	3680	3680	3680	8	1	44	642	86	728
20200321	CT	194	2106									7366c98d6eeab0fb8ef1f185d59d99cbd4c2a6b8	2020-03-21T20:00:00Z	4		2300	2300	2300	9	1	0	1502	0	1502
20200321	DC	77	506	0								aec17bd719975bbec3f0d91dd96a3eb1b1aaef3e	2020-03-21T20:00:00Z	1		583	583	583	11	0	0	5	6	11
20200321	DE	45	36									9df04d2ff8e944c3501daa02149467845c6fad89	2020-03-21T20:00:00Z	0		81	81	81	10	0	0	0	7	7
20200321	FL	658	6579	1002		158						9fcedaea4a2b5e2daad7c2ef3cae3d7c4a66d46c	2020-03-21T20:00:00Z	12	158	8239	7237	7237	12	2	158	4709	138	4847
20200321	GA	507	2557									fa63ec9c063c79b907568e755be9a52e3851b5e5	2020-03-21T20:00:00Z	14		3064	3064	3064	13	1	0	591	87	678
20200321	GU	15	108									bcf4bfbdb666a8125546ac9fa1bde5a40314887c	2020-03-21T20:00:00Z			123	123	123	66	0	0	22	1	23
20200321	HI	37	124									5aef6714da1cfef8b0994bce03b3381f2988ed06	2020-03-21T20:00:00Z			161	161	161	15	0	0	0	11	11
20200321	IA	68	1049									b528ea4ecdc29227ff49d0ab40010fdb7bf04aea	2020-03-21T20:00:00Z			1117	1117	1117	19	0	0	407	23	430
20200321	ID	31	880									1268984bb40128971dfbbbdf403635e18e6f7435	2020-03-21T20:00:00Z			911	911	911	16	0	0	290	8	298
20200321	IL	753	5488									dfaf7e4b5931f46806fd364b0e61a3dbe2fe4550	2020-03-21T20:00:00Z	6		6241	6241	6241	17	1	0	1792	168	1960
20200321	IN	126	707			1						13d8880065d2c2f4c3379631774752a809f99330	2020-03-21T20:00:00Z	4	1	833	833	833	18	2	1	232	47	279
20200321	KS	55	417									0d27ae2aac0674330f6e9556a34def2a48ade762	2020-03-21T20:00:00Z	2		472	472	472	20	1	0	0	11	11
20200321	KY	54	714									e6bdc1623c24ec023b4fea42690fb3d28619b944	2020-03-21T20:00:00Z	2		768	768	768	21	1	0	122	7	129
20200321	LA	585	2180									f7c6c177e7b1f643227b1bc755f63bbb75468835	2020-03-21T20:00:00Z	16		2765	2765	2765	22	4	0	1612	106	1718
20200321	MA	426	4799			61						ea44031a9b4520f82e82ef24b6636ac5108f147f	2020-03-21T20:00:00Z	7	61	5225	5225	5225	25	2	61	1004	112	1116
20200321	MD	190	94									4cac298bc1adaf891591b29d4b8eb0cd3ffef248	2020-03-21T20:00:00Z	2		284	284	284	24	1	0	0	41	41
20200321	ME	73	2264									dd280f45b75f2790185aabea6a93f1539dcd6c4a	2020-03-21T20:00:00Z			2337	2337	2337	23	0	0	0	16	16
20200321	MI	4543	3696									6691cb2bbe72d2abaf40892430dbb9edc0633e4f	2020-03-21T20:00:00Z	5		8239	8239	8239	26	2	0	950	516	1466
20200321	MN	138	3952									c8e20e13bb45ac57df76285e119c0769f67c89ea	2020-03-21T20:00:00Z	1		4090	4090	4090	27	1	0	211	23	234
20200321	MO	73	369									4c5ecaada5fac9b16c463e5e42cff715b3ad3efb	2020-03-21T20:00:00Z	3		442	442	442	29	2	0	0	26	26
20200321	MP	0										97c8946fa6d5bb252c7aa2f2ee65129cf5fd9dde	2020-03-21T20:00:00Z	0		0	0	0	69	0	0	0	0	0
20200321	MS	140	695									05eb75b1e562b9e17f37c33e0678a91de01249c7	2020-03-21T20:00:00Z	1		835	835	835	28	0	0	0	60	60
20200321	MT	20	1146									21bc115fe9533e51dfac6d8defee24a86919d9a3	2020-03-21T20:00:00Z			1166	1166	1166	30	0	0	215	4	219
20200321	NC	184	5092									bc8438b4be03c06d8b21bb306fa8bcade8848a98	2020-03-21T20:00:00Z	0		5276	5276	5276	37	0	0	1996	47	2043
20200321	ND	28	1141			3						e9d65a0e24737712855433e9427b090d5d58befa	2020-03-21T20:00:00Z	0	3	1169	1169	1169	38	0	3	341	8	349
20200321	NE	38	356									5ba9131cf10b134a34623b70bf8983dbc48c9272	2020-03-21T20:00:00Z	0		394	394	394	31	0	0	116	6	122
20200321	NH	55	973	942								71e8c55d1c62bedffae8403188aa39dedc642ba9	2020-03-21T20:00:00Z			1970	1028	1028	33	0	0	228	11	239
20200321	NJ	1327	294	40								619c8150d5592b43e0b0c8a542f3ce57862c85b9	2020-03-21T20:00:00Z	16		1661	1621	1621	34	5	0	30	437	467
20200321	NM	57	3771									5b0fa970db849e97ab1b9c07d675a9ac7ace9f7c	2020-03-21T20:00:00Z			3828	3828	3828	35	0	0	0	14	14
20200321	NV	124	2384									c0c98568c4165cc83bc5ee07b50589fdfb35f7e4	2020-03-21T20:00:00Z	2		2508	2508	2508	32	1	0	392	15	407
20200321	NY	10356	35081		1436	1603						8e4add7ef91d7030d274a1e089368544f68a02bd	2020-03-21T20:00:00Z	44	1603	45437	45437	45437	36	9	1603	9756	3254	13010
20200321	OH	247	140			58						dd1dfcf33ceacdd2502013ab34d3156f97223334	2020-03-21T20:00:00Z	3	58	387	387	387	39	2	58	0	78	78
20200321	OK	53	560	144		10						1503e792121ec9bc0aa951a7efe032de95f66efd	2020-03-21T20:00:00Z	1	10	757	613	613	40	0	10	22	4	26
20200321	OR	114	2003	433								10b3171e833e613dedf31c1ac227cc4a45ef6ea0	2020-03-21T20:00:00Z	3		2550	2117	2117	41	0	0	0	0	0
20200321	PA	371	3766									18df8e2622a5b9fc6b266124af168742b75d3bae	2020-03-21T20:00:00Z	2		4137	4137	4137	42	1	0	1192	103	1295
20200321	PR	21	143	71								da8e3b5ccde7f2d73b65a882224183f80e407fb8	2020-03-21T20:00:00Z			235	164	164	72	0	0	29	7	36
20200321	RI	66	862	290								00d75088744e90ea4359ef44da37b2c1048d4897	2020-03-21T20:00:00Z			1218	928	928	44	0	0	62	12	74
20200321	SC	152	1255									4e3f5cbdfb98432f0e6cc8c36ace53a52b5fd93a	2020-03-21T20:00:00Z	1		1407	1407	1407	45	0	0	422	71	493
20200321	SD	14	691	268								faf893694ef24b3ff6f7e4f3332d1cf892dc1326	2020-03-21T20:00:00Z	1		973	705	705	46	0	0	28	0	28
20200321	TN	371	3272									9944d4fad172ece09a78536be10dcc0a6baac09c	2020-03-21T20:00:00Z			3643	3643	3643	47	0	0	2709	143	2852
20200321	TX	304	6218									54267227a81424058326d8ead3199e15f96b8d75	2020-03-21T20:00:00Z	5		6522	6522	6522	48	0	0	1135	110	1245
20200321	UT	136	2424									1612a05ae5f2350863da87addf0e11159a1c4d0c	2020-03-21T20:00:00Z	0		2560	2560	2560	49	0	0	389	24	413
20200321	VA	152	2638			25						d3642dd2689ddb450f271a5e4940f134feb53a28	2020-03-21T20:00:00Z	2	25	2790	2790	2790	51	0	25	427	38	465
20200321	VI	6										8a702969528e608f86ccfa38aae03ce28d1ccb7a	2020-03-21T20:00:00Z			6	6	6	78	0	0	0	3	3
20200321	VT	29	779									3f90c35f316a9595018f2748e50ff309811694ef	2020-03-21T20:00:00Z	2		808	808	808	50	0	0	0	0	0
20200321	WA	2042	41936									cd0197ba34b732696424cbfe63e1b92e17cea466	2020-03-21T20:00:00Z	111		43978	43978	43978	53	7	0	2108	238	2346
20200321	WI	281	4628									ba16b5db1cba4db66a6ee6542b106fe8c6241158	2020-03-21T20:00:00Z	4		4909	4909	4909	55	1	0	1173	75	1248
20200321	WV	11	330	2		1						f3880f455a42ec088a063f9603e227fe8aa81d3f	2020-03-21T20:00:00Z	0	1	343	341	341	54	0	1	111	4	115
20200321	WY	23	438									063d5a2701dc617e21c78eacebf5071aca0390d6	2020-03-21T20:00:00Z			461	461	461	56	0	0	107	4	111
20200322	AK	22	946			0						954538b091e0df5320af2ba9881b4b4e9a10fcb2	2020-03-22T20:00:00Z	0	0	968	968	968	2	0	0	188	8	196
20200322	AL	138	1464									336c2b990aa3df11f73436c012fb53a71c5b36fd	2020-03-22T20:00:00Z	0		1602	1602	1602	1	0	0	1436	14	1450
20200322	AR	165	711	119	13							7a7789c5ffc39500e1fb19708f57b9c5729c8530	2020-03-22T20:00:00Z	0		995	876	876	5	0	0	144	47	191
20200322	AS											7922fdb5c81d4a4b4549e23485608a699255d3c9	2020-03-22T20:00:00Z	0		0	0	0	60	0	0	0	0	0
20200322	AZ	152	282	87								4cbd0a587cb58735684352d0a8dea494c4e5510a	2020-03-22T20:00:00Z	2		521	434	434	4	1	0	42	48	90
20200322	CA	1536	11304									894c0795f019e9dad5fb2ea4b76464bd93ca011e	2020-03-22T20:00:00Z	27		12840	12840	12840	6	3	0	55	257	312
20200322	CO	475	4075		56	49						168a6003a0f0dc9dd310312e1b35b8d0cc2ccf77	2020-03-22T20:00:00Z	5	49	4550	4550	4550	8	1	5	758	112	870
20200322	CT	223	2877		43							9bc80cd28db75381e9b8018f53c24796f3b6a842	2020-03-22T20:00:00Z	5		3100	3100	3100	9	1	0	771	29	800
20200322	DC	98	957									6cd7f2b5c81f8b714e6564b8bcd9309604c9d92e	2020-03-22T20:00:00Z	1		1055	1055	1055	11	0	0	451	21	472
20200322	DE	56	36									853edea9e9aa87a30f9e8d40e2f4a73735f35606	2020-03-22T20:00:00Z	0		92	92	92	10	0	0	0	11	11
20200322	FL	830	7990	963		185						4e90c613758e8eb9c13d69d3d68c462bba4cb68f	2020-03-22T20:00:00Z	13	185	9783	8820	8820	12	1	27	1411	172	1583
20200322	GA	600	3420									69702dd23d01e4995145ae809b89338c1dd848e2	2020-03-22T20:00:00Z	23		4020	4020	4020	13	9	0	863	93	956
20200322	GU	27	126									760562a7cce7809e06d7d66233f2168e78f3ae9f	2020-03-22T20:00:00Z	1		153	153	153	66	1	0	18	12	30
20200322	HI	48	263									6daf3b6060a3ba24489bc466e6e5c190b15955c4	2020-03-22T20:00:00Z			311	311	311	15	0	0	139	11	150
20200322	IA	90	1215									0d5c8c0464af1d50dab5ca09cb810e469781a539	2020-03-22T20:00:00Z			1305	1305	1305	19	0	0	166	22	188
20200322	ID	42	1175									f79d41155ce5dde0d4087aceff09c30b8b2f5ad9	2020-03-22T20:00:00Z	0		1217	1217	1217	16	0	0	295	11	306
20200322	IL	1049	7271									54f72764f10b61ac90bf334158a12c9193e78805	2020-03-22T20:00:00Z	9		8320	8320	8320	17	3	0	1783	296	2079
20200322	IN	201	1293			1						753c16b219930207a817b10f2ad60504a7a5762d	2020-03-22T20:00:00Z	6	1	1494	1494	1494	18	2	0	586	75	661
20200322	KS	64	417									699f1a58fbe837f26dfaa7bf2bb51d82ce9c6928	2020-03-22T20:00:00Z	2		481	481	481	20	0	0	0	9	9
20200322	KY	99	1472									a9002192cd7888064a4a40cd704e6b6f19933dc9	2020-03-22T20:00:00Z	3		1571	1571	1571	21	1	0	758	45	803
20200322	LA	837	2661									c89220ae4e2b0931fb785ec35f44887bf5a5355b	2020-03-22T20:00:00Z	20		3498	3498	3498	22	4	0	481	252	733
20200322	MA	547	5476			71						3d4cfd567423a3cab8ff964a3f62edad1abd7bf4	2020-03-22T20:00:00Z	11	71	6023	6023	6023	25	4	10	677	121	798
20200322	MD	244	94									d9cf183ca3af60eaff0e839e6542a4ae56000e2d	2020-03-22T20:00:00Z	3		338	338	338	24	1	0	0	54	54
20200322	ME	89	2264									75a9c5c5d650bb96972accb662c7a1498fc48e10	2020-03-22T20:00:00Z			2353	2353	2353	23	0	0	0	16	16
20200322	MI	5098	3712									c9cf971e323b571b235d5f65cab54d551f16a902	2020-03-22T20:00:00Z	8		8810	8810	8810	26	3	0	16	555	571
20200322	MN	169	4511			12						eca43d6a5a1e21aef9b115cbf6c37684dfe5daff	2020-03-22T20:00:00Z	1	12	4680	4680	4680	27	0	12	559	31	590
20200322	MO	90	369									4ccad6d58d6ff133d8f62d55cdee11096e9c76c3	2020-03-22T20:00:00Z	3		459	459	459	29	0	0	0	17	17
20200322	MP	0										47a1f8351b146d34fc8eca53b5de76e4487e7dcc	2020-03-22T20:00:00Z	0		0	0	0	69	0	0	0	0	0
20200322	MS	207	1114			33						894b62e8c387654b1a0363daf8a6664d1ec4f1a3	2020-03-22T20:00:00Z	1	33	1321	1321	1321	28	0	33	419	67	486
20200322	MT	31	1146									b2c90f7ae286607e49a984824d71835787a69bf8	2020-03-22T20:00:00Z			1177	1177	1177	30	0	0	0	11	11
20200322	NC	255	6183									f7ae5da72d04953c92dbeded88d4532bcc0e7cf5	2020-03-22T20:00:00Z	0		6438	6438	6438	37	0	0	1091	71	1162
20200322	ND	28	1260			3						7549a624b49809d6eac8a3c40e3b6617c40ff00a	2020-03-22T20:00:00Z	0	3	1288	1288	1288	38	0	0	119	0	119
20200322	NE	48	356									7689257b7671d64bc5dc19ab900cc8be6d724b4a	2020-03-22T20:00:00Z	0		404	404	404	31	0	0	0	10	10
20200322	NH	65	1188	959								0b7e1e183feb671d98bc630201bb3f4af7bf1187	2020-03-22T20:00:00Z			2212	1253	1253	33	0	0	215	10	225
20200322	NJ	1914	327	49								facc3296d95ab4cdeff98dca4f6628c0c6c8a193	2020-03-22T20:00:00Z	20		2290	2241	2241	34	4	0	33	587	620
20200322	NM	57	4722									41571c753abe314b81f1a7a40a28672e2d5620c0	2020-03-22T20:00:00Z			4779	4779	4779	35	0	0	951	0	951
20200322	NV	190	2448									0dc69efb9cfc8c62e6017e048e94bd390c94d17a	2020-03-22T20:00:00Z	2		2638	2638	2638	32	0	0	64	66	130
20200322	NY	15168	46233		2043	1974						ad2d93083f335f0a9bfa72ed8711ba982bf1592c	2020-03-22T20:00:00Z	114	1974	61401	61401	61401	36	70	371	11152	4812	15964
20200322	OH	351	140			83						39a31d5f0d426b43011e943369aa758634b79c97	2020-03-22T20:00:00Z	3	83	491	491	491	39	0	25	0	104	104
20200322	OK	67	669	102		11						9ffd88f2064177c641dd3d488b2e05f323b81e67	2020-03-22T20:00:00Z	2	11	838	736	736	40	1	1	109	14	123
20200322	OR	161	2864			43						ce0d62ce9e64793f5c0c0061df7f500c056f1f94	2020-03-22T20:00:00Z	4	43	3025	3025	3025	41	1	43	861	47	908
20200322	PA	479	4964									e55025d414359bd8039b3a89935560cdf0759885	2020-03-22T20:00:00Z	2		5443	5443	5443	42	0	0	1198	108	1306
20200322	PR	23	183	69								0687c7ff3672264c3265a35d79b30261de725d94	2020-03-22T20:00:00Z			275	206	206	72	0	0	40	2	42
20200322	RI	83	932	216								336ba62e784bf62845374085980f220843d7ec7a	2020-03-22T20:00:00Z			1231	1015	1015	44	0	0	70	17	87
20200322	SC	195	1466									f3e5741d5023be2ca84d4a5214e6358c0c04ceeb	2020-03-22T20:00:00Z	3		1661	1661	1661	45	2	0	211	43	254
20200322	SD	21	740	277								941d3d4dd057bb31c2e6d38e1b899825feffd220	2020-03-22T20:00:00Z	1		1038	761	761	46	0	0	49	7	56
20200322	TN	505	3272									fd0f694ad2179b8cf66684537a9072b0649eed59	2020-03-22T20:00:00Z			3777	3777	3777	47	0	0	0	134	134
20200322	TX	334	8422									b4cdb42d93deee8dd849c6c76a750d6cf2bcc16d	2020-03-22T20:00:00Z	5		8756	8756	8756	48	0	0	2204	30	2234
20200322	UT	181	3508									3de2bbed886da550ffa13c9dc65e5535094d41bc	2020-03-22T20:00:00Z	1		3689	3689	3689	49	1	0	1084	45	1129
20200322	VA	219	3118			32						47ee4fa81f1a7aa2fadcb7ad212b0f2a82b88b1f	2020-03-22T20:00:00Z	3	32	3337	3337	3337	51	1	7	480	67	547
20200322	VI	6										f0d0049f24eea564dc84e057f5001fe4dfeb4701	2020-03-22T20:00:00Z			6	6	6	78	0	0	0	0	0
20200322	VT	52	1106									a0b8449a701d2d442dc5b5fadad80a005d26261b	2020-03-22T20:00:00Z	2		1158	1158	1158	50	0	0	327	23	350
20200322	WA	2284	43640									e11f25cc2ab36397d56303350f934b133ec6791f	2020-03-22T20:00:00Z	126		45924	45924	45924	53	15	0	1704	242	1946
20200322	WI	385	6230									5c152a9b70d088a432901c770430f27845f16456	2020-03-22T20:00:00Z	4		6615	6615	6615	55	0	0	1602	104	1706
20200322	WV	12	385	1		1						0d111a66e470107a431de577c6d88b5504353ada	2020-03-22T20:00:00Z	0	1	398	397	397	54	0	0	55	1	56
20200322	WY	24	438									750fd7dc66060691c7f4a95b90a3f9f941c5222b	2020-03-22T20:00:00Z			462	462	462	56	0	0	0	1	1
20200323	AK	22	946			0						476e17c6b73b3b5062fe1e1dba6f79e2dd1500f3	2020-03-23T20:00:00Z	0	0	968	968	968	2	0	0	0	0	0
20200323	AL	167	1665									83712877a917de925fb93de8aaa8443850e13f5e	2020-03-23T20:00:00Z	0		1832	1832	1832	1	0	0	201	29	230
20200323	AR	174	906		13							71896654761ce8d7ad037266afe060c7c3aca297	2020-03-23T20:00:00Z	0		1080	1080	1080	5	0	0	195	9	204
20200323	AS											90a046f9acb7ff5dfa0d4311a5b944b5103ab579	2020-03-23T20:00:00Z	0		0	0	0	60	0	0	0	0	0
20200323	AZ	265	309	6								14d6aadf353c2d7f46fa679d1eef562ab766560e	2020-03-23T20:00:00Z	2		580	574	574	4	0	0	27	113	140
20200323	CA	1733	12567	12100								71c982ee815f7305f8cc4c93014774584620fa5f	2020-03-23T20:00:00Z	27		26400	14300	14300	6	0	0	1263	197	1460
20200323	CO	591	4845		74	58						6ed9e7b28dc4485bafe179736fb6e52983f505d3	2020-03-23T20:00:00Z	6	58	5436	5436	5436	8	1	9	770	116	886
20200323	CT	415	4085		54							d805e0c66ee0456c42148c9494eba857b18aec51	2020-03-23T20:00:00Z	10		4500	4500	4500	9	5	0	1208	192	1400
20200323	DC	116	1113									a4ac9750469218e985257eae6f8bf345a38e2e94	2020-03-23T20:00:00Z	2		1229	1229	1229	11	1	0	156	18	174
20200323	DE	68	36									ccdc7a3c1ce545efc42901ab13fd6f7add956503	2020-03-23T20:00:00Z	0		104	104	104	10	0	0	0	12	12
20200323	FL	1171	11063	860		217						fefea265e78e4106c70c1907bee630dd8b5d76ad	2020-03-23T20:00:00Z	14	217	13094	12234	12234	12	1	32	3073	341	3414
20200323	GA	772	4297									0f7832c9c3f96874233ce85032ac2f2d78f66eb8	2020-03-23T20:00:00Z	25		5069	5069	5069	13	2	0	877	172	1049
20200323	GU	29	161									ce31ff4a54165054ac6f5f94f5fe0f449c7fa847	2020-03-23T20:00:00Z	1		190	190	190	66	0	0	35	2	37
20200323	HI	56	2955									a64b1c79f254b53625563c06841dd934ec71c54b	2020-03-23T20:00:00Z			3011	3011	3011	15	0	0	2692	8	2700
20200323	IA	105	2043									e300223bdb614731413a2a2689d16cd9d67b28be	2020-03-23T20:00:00Z			2148	2148	2148	19	0	0	828	15	843
20200323	ID	47	1309									671c3f6d3a73ffe687fb7f61e9f4ee48557c2217	2020-03-23T20:00:00Z	0		1356	1356	1356	16	0	0	134	5	139
20200323	IL	1273	8583									0d6671c3e7d63029f51e664df09115c8458b7875	2020-03-23T20:00:00Z	12		9856	9856	9856	17	3	0	1312	224	1536
20200323	IN	259	1701			1						b98a92f68b8f40cdb0f7aac19be6caeff46c5480	2020-03-23T20:00:00Z	7	1	1960	1960	1960	18	1	0	408	58	466
20200323	KS	82	417									3e1f376103afb2bf2e72cbfb075ca706098eecda	2020-03-23T20:00:00Z	2		499	499	499	20	0	0	0	18	18
20200323	KY	104	1762									1da5d1dc8e4c52e1ff55eb3170d02ea0200a4cb0	2020-03-23T20:00:00Z	3		1866	1866	1866	21	0	0	290	5	295
20200323	LA	1172	4776									fd499be556bb029c4bc349ac19373d9ba7b95fcd	2020-03-23T20:00:00Z	34		5948	5948	5948	22	14	0	2115	335	2450
20200323	MA	678	8263			79						9e6e148409391c70c1c74dee92e8f7be5dba7c03	2020-03-23T20:00:00Z	17	79	8941	8941	8941	25	6	8	2787	131	2918
20200323	MD	288	94									6e4ed4b8716381c2a1daaa4d89c4647815bc188e	2020-03-23T20:00:00Z	3		382	382	382	24	0	0	0	44	44
20200323	ME	107	2791									88636589511012ea8869a31269dbb2c701023479	2020-03-23T20:00:00Z			2898	2898	2898	23	0	0	527	18	545
20200323	MI	5789	4697									84a4b69577379e2159ba9c4e79e2bf4bae5122ff	2020-03-23T20:00:00Z	15		10486	10486	10486	26	7	0	985	691	1676
20200323	MN	235	4511			17						d688eeb57c635ed77ed2196359d616a3dae38e3e	2020-03-23T20:00:00Z	1	17	4746	4746	4746	27	0	5	0	66	66
20200323	MO	183	369									d451a8053ea326216b31c935b674d0457532b596	2020-03-23T20:00:00Z	3		552	552	552	29	0	0	0	93	93
20200323	MP	0										55022701b87eeeffb616fb7eae76d2e2fe55bb3b	2020-03-23T20:00:00Z	0		0	0	0	69	0	0	0	0	0
20200323	MS	249	1143			33						2ed97cbc9d4455685f466d3ba3c9e7edbd3413ef	2020-03-23T20:00:00Z	1	33	1392	1392	1392	28	0	0	29	42	71
20200323	MT	34	1146									e824730ff62964c60931b7f59c00c1e8ee7ea035	2020-03-23T20:00:00Z			1180	1180	1180	30	0	0	0	3	3
20200323	NC	297	8141									f498171c52256d450302d4d6e478d260e7d5b51d	2020-03-23T20:00:00Z	0		8438	8438	8438	37	0	0	1958	42	2000
20200323	ND	30	1353			4						b45813a4a0e083874a405d5ffb64d2944abf2d5f	2020-03-23T20:00:00Z	0	4	1383	1383	1383	38	0	1	93	2	95
20200323	NE	50	356									93f27986c82b8f07b7360321ad9d715951ff14e0	2020-03-23T20:00:00Z	0		406	406	406	31	0	0	0	2	2
20200323	NH	78	1374	889								ea9ab3f6c3061a5ed37885a1478f700d7c44c9b6	2020-03-23T20:00:00Z			2341	1452	1452	33	0	0	186	13	199
20200323	NJ	2844	359	94								31b24615de8d15c0b6de14c1d8d6d4f06708f56f	2020-03-23T20:00:00Z	27		3297	3203	3203	34	7	0	32	930	962
20200323	NM	65	5321									fd468d865dcbf3b9efc33a3819fbe8ad824cbec7	2020-03-23T20:00:00Z			5386	5386	5386	35	0	0	599	8	607
20200323	NV	245	3490									fb2100c3617a15181d8fdb28298b8be70790c0e0	2020-03-23T20:00:00Z	4		3735	3735	3735	32	2	0	1042	55	1097
20200323	NY	20875	57414		2629	2635						e2fc8b5cc39977e28dfb6194b47a259e7f893735	2020-03-23T20:00:00Z	114	2635	78289	78289	78289	36	0	661	11181	5707	16888
20200323	OH	442	140			104						8966d12c492b67747a0413f8a0fb4ee97bc8b1d6	2020-03-23T20:00:00Z	6	104	582	582	582	39	3	21	0	91	91
20200323	OK	81	694	102		15						06988832908c4bd0101aa70897aaa31f44bf1f07	2020-03-23T20:00:00Z	2	15	877	775	775	40	0	4	25	14	39
20200323	OR	191	3649			56						d32dc80aee60746bbda8cd2ded2558efd103b76d	2020-03-23T20:00:00Z	5	56	3840	3840	3840	41	1	13	785	30	815
20200323	PA	644	6595									f34848bd60ba259abd8ba905bbf1a2edc2e450da	2020-03-23T20:00:00Z	6		7239	7239	7239	42	4	0	1631	165	1796
20200323	PR	31	189	35								f11fb4d67e27feb9ecd7b591d6c96fd2073b15eb	2020-03-23T20:00:00Z	2		255	220	220	72	2	0	6	8	14
20200323	RI	106	1143	216								e756bdb973c135644d91e1f1cd4a9f53467e0375	2020-03-23T20:00:00Z			1465	1249	1249	44	0	0	211	23	234
20200323	SC	298	1466									6065c53119b350f0a5abc09e33240e8344459d65	2020-03-23T20:00:00Z	5		1764	1764	1764	45	2	0	0	103	103
20200323	SD	28	762	265								042646860048b05f38e0717c8322ccb5dcf0a33e	2020-03-23T20:00:00Z	1		1055	790	790	46	0	0	22	7	29
20200323	TN	615	3272									2c5ac2c1a6353ca8ed3b942a6580e298e333a7ff	2020-03-23T20:00:00Z	2		3887	3887	3887	47	2	0	0	110	110
20200323	TX	352	9703									b8898c676a614ee7ce5cba28465922cb7b1b025e	2020-03-23T20:00:00Z	8		10055	10055	10055	48	3	0	1281	18	1299
20200323	UT	257	4790									1c0d56f6022578f0b588db0251a1c880d278c1c8	2020-03-23T20:00:00Z	1		5047	5047	5047	49	0	0	1282	76	1358
20200323	VA	254	3443			38						f04ccf03a897d757c0d98d7b10c12edb59dbbc33	2020-03-23T20:00:00Z	6	38	3697	3697	3697	51	3	6	325	35	360
20200323	VI	17										6b742c14c76705483cc3fe5bb6aeb86828d935de	2020-03-23T20:00:00Z			17	17	17	78	0	0	0	11	11
20200323	VT	75	1106									72af0f2c9c2f632f233a942199d61c606b68fd90	2020-03-23T20:00:00Z	5		1181	1181	1181	50	3	0	0	23	23
20200323	WA	2496	48492									c569e736b5f462b779b02176a2fad6942cd2a19c	2020-03-23T20:00:00Z	137		50988	50988	50988	53	11	0	4852	212	5064
20200323	WI	416	7050									4d367dd2bdc949d101983f7dca73a29062b3f1f7	2020-03-23T20:00:00Z	5		7466	7466	7466	55	1	0	820	31	851
20200323	WV	16	444	4		1						93a7366dbdbbe8314dac0702465b28a583e20467	2020-03-23T20:00:00Z	0	1	464	460	460	54	0	0	59	4	63
20200323	WY	26	592									61e5cc96d0195daeb49d495e5abec3130fbb841f	2020-03-23T20:00:00Z			618	618	618	56	0	0	154	2	156
20200324	AK	36	986			0						08ee797011e15cf7528034c8de823ae36dcc4164	2020-03-24T20:00:00Z	0	0	1022	1022	1022	2	0	0	40	14	54
20200324	AL	215	2106									c212a8468e01e67b91f78d053b0440276641d84f	2020-03-24T20:00:00Z	0		2321	2321	2321	1	0	0	441	48	489
20200324	AR	218	947		22							d8534a438538284a464f1162c4502b3b09e3d903	2020-03-24T20:00:00Z	0		1165	1165	1165	5	0	0	41	44	85
20200324	AS											6be3aad6eae6ca42ef1d4cf38e24ab40cf817ce1	2020-03-24T20:00:00Z	0		0	0	0	60	0	0	0	0	0
20200324	AZ	357	313	22								e5040b6755e38071fb65133e5ff2fb1d49b41c70	2020-03-24T20:00:00Z	5		692	670	670	4	3	0	4	92	96
20200324	CA	2102	13452	12100								de4019ee1e7e99d093947ecd2a91c6093439f221	2020-03-24T20:00:00Z	40		27654	15554	15554	6	13	0	885	369	1254
20200324	CO	720	5504		116	72						58e00f78f651ee87b7972b5186f98b000a969926	2020-03-24T20:00:00Z	7	72	6224	6224	6224	8	1	14	659	129	788
20200324	CT	618	4682		71							0029ca1528305bb39b465eaadfee22f7cc558888	2020-03-24T20:00:00Z	12		5300	5300	5300	9	2	0	597	203	800
20200324	DC	137	1195	2								b0e3891c7034fd64b2031778208ec8934a5f2ddf	2020-03-24T20:00:00Z	2		1334	1332	1332	11	0	0	82	21	103
20200324	DE	91	36									87f8b0a23f5fb9719ce50fb40b83be4b7fd9b03b	2020-03-24T20:00:00Z	0		127	127	127	10	0	0	0	23	23
20200324	FL	1412	13127	1008		259						01f224778b595c53a53b114c66966c5987214220	2020-03-24T20:00:00Z	18	259	15547	14539	14539	12	4	42	2064	241	2305
20200324	GA	1026	4458									837865a88d570829d28bd06b24a4d97e5e901ddb	2020-03-24T20:00:00Z	32		5484	5484	5484	13	7	0	161	254	415
20200324	GU	32	201		5							277343684f9e9751ef5a043c295d7c4da955a35e	2020-03-24T20:00:00Z	1		233	233	233	66	0	0	40	3	43
20200324	HI	77	3589			4						c8688910d03a46dcdec0bba2338d32b386e8e7af	2020-03-24T20:00:00Z		4	3666	3666	3666	15	0	4	634	21	655
20200324	IA	124	2315			27						7cc0fd2b921b97c1bfacb447011ac898b4781078	2020-03-24T20:00:00Z		27	2439	2439	2439	19	0	27	272	19	291
20200324	ID	50	1887									027fc25af7fa5b80a0a2d8e1f588710a5a0b223f	2020-03-24T20:00:00Z	0		1937	1937	1937	16	0	0	578	3	581
20200324	IL	1535	9934									9c757789b4681fc36efffd962d3e75fb4ee6374f	2020-03-24T20:00:00Z	16		11469	11469	11469	17	4	0	1351	262	1613
20200324	IN	365	2566			1						d20aff6badc212807b7cd5db58fc6d2b08795e49	2020-03-24T20:00:00Z	12	1	2931	2931	2931	18	5	0	865	106	971
20200324	KS	98	2086									282cc098a42c426e6cf2f9a0d3fcff306bfe1547	2020-03-24T20:00:00Z	2		2184	2184	2184	20	0	0	1669	16	1685
20200324	KY	124	1762									7f736e70b653bb755683c7b68cb76e5e19b363de	2020-03-24T20:00:00Z	4		1886	1886	1886	21	1	0	0	20	20
20200324	LA	1388	7215		271							ae625456c944c9cff54c9690466a68e937f61f64	2020-03-24T20:00:00Z	46		8603	8603	8603	22	12	0	2439	216	2655
20200324	MA	1060	12714			94						9410b9703db5cd502e3d4a69df155f78582d5657	2020-03-24T20:00:00Z	26	94	13774	13774	13774	25	9	15	4451	382	4833
20200324	MD	349	94									266357ae1f44a606612441a5a7418a525dda2e4b	2020-03-24T20:00:00Z	3		443	443	443	24	0	0	0	61	61
20200324	ME	125	3014									9f0c2d2a6bfd36968270dd1dce4ecdfcb0e894bd	2020-03-24T20:00:00Z			3139	3139	3139	23	0	0	223	18	241
20200324	MI	6441	5796									66254caf8469cb1c8d0754f0db17253a5d906c37	2020-03-24T20:00:00Z	24		12237	12237	12237	26	9	0	1099	652	1751
20200324	MN	262	5550			21						4359be22f1d018582c52f57f0005ecd6da7e3697	2020-03-24T20:00:00Z	1	21	5812	5812	5812	27	0	4	1039	27	1066
20200324	MO	183	369									9e947531084071a07ed377efd8d57dac769fed9f	2020-03-24T20:00:00Z	3		552	552	552	29	0	0	0	0	0
20200324	MP	0										52d83ea3d9e40fdcb085782a62b7e421b38959eb	2020-03-24T20:00:00Z	0		0	0	0	69	0	0	0	0	0
20200324	MS	320	1552			86						4b6d159c684e2e8f23fc95e94397d786890afbd4	2020-03-24T20:00:00Z	1	86	1872	1872	1872	28	0	53	409	71	480
20200324	MT	46	1643									fc865b228236789c9beaaf57416291a8b341f1ed	2020-03-24T20:00:00Z			1689	1689	1689	30	0	0	497	12	509
20200324	NC	398	8141									48a75030e4fdc67a802eb4afde3e104c229b4eca	2020-03-24T20:00:00Z	0		8539	8539	8539	37	0	0	0	101	101
20200324	ND	34	1454			5						4e468d07760eca0f47732febc8a8afab1800febe	2020-03-24T20:00:00Z	0	5	1488	1488	1488	38	0	1	101	4	105
20200324	NE	52	975									8b9d1afc73a62509d249a7f707364e01b05db6b1	2020-03-24T20:00:00Z	0		1027	1027	1027	31	0	0	619	2	621
20200324	NH	101	1447	869		11						eb6013bb5115cbbe92d9b4d3830dd1fc8f64c164	2020-03-24T20:00:00Z	1	11	2417	1548	1548	33	1	11	73	23	96
20200324	NJ	3675	8325	45								3298b6676fb93503cc4695dfd502db188db72854	2020-03-24T20:00:00Z	44		12045	12000	12000	34	17	0	7966	831	8797
20200324	NM	83	5890									01ee7963abb7aa5321d1d1ea06baaad72fc05588	2020-03-24T20:00:00Z			5973	5973	5973	35	0	0	569	18	587
20200324	NV	278	3954									7850dc16931857b0e4f9b31620513a89c7ce8cda	2020-03-24T20:00:00Z	4		4232	4232	4232	32	0	0	464	33	497
20200324	NY	25665	65605		3343	3234						d6f0b735999481a6fec3c24c58d95bc9ba13a6b3	2020-03-24T20:00:00Z	210	3234	91270	91270	91270	36	96	599	8191	4790	12981
20200324	OH	564	140			145						63b5a22304ed473e83bfbf270a76c1032acea29e	2020-03-24T20:00:00Z	8	145	704	704	704	39	2	41	0	122	122
20200324	OK	106	735			25						6f7920a3fbf6e8734988631827d4e088b3e392e1	2020-03-24T20:00:00Z	3	25	841	841	841	40	1	10	41	25	66
20200324	OR	209	4350			61						48f6f90138b010e86974032f5c2c2831e7fb4a75	2020-03-24T20:00:00Z	8	61	4559	4559	4559	41	3	5	701	18	719
20200324	PA	851	8643									ce0a280d338c6cb38fc09e23260c4a9d36b61a64	2020-03-24T20:00:00Z	7		9494	9494	9494	42	1	0	2048	207	2255
20200324	PR	39	268	42								a4422b62864b4880eb9b5ca60650238cb712aae5	2020-03-24T20:00:00Z	2		349	307	307	72	0	0	79	8	87
20200324	RI	124	1200	77								83b358e9dcb98725c3bf61a3b2beb27af76f6c0c	2020-03-24T20:00:00Z			1401	1324	1324	44	0	0	57	18	75
20200324	SC	298	2012									3ee6b47e4fe208a1a7422880f344f3f32f67679b	2020-03-24T20:00:00Z	5		2310	2310	2310	45	0	0	546	0	546
20200324	SD	30	790	268								f1b660e61e0b8a627c426d7b62a346a72b2e7797	2020-03-24T20:00:00Z	1		1088	820	820	46	0	0	28	2	30
20200324	TN	667	10517									4c9bb8e4a36f22b926ee84af65928e341d4fef89	2020-03-24T20:00:00Z	2		11184	11184	11184	47	0	0	7245	52	7297
20200324	TX	410	10757									f004eb8a9503c7e97a5fc6cd7c6d33278d7a4305	2020-03-24T20:00:00Z	9		11167	11167	11167	48	1	0	1054	58	1112
20200324	UT	299	5524									ded18a05ae98e3a2dd796af47b0463703d38fd1e	2020-03-24T20:00:00Z	1		5823	5823	5823	49	0	0	734	42	776
20200324	VA	290	4180			45						c50739256e2bff651beb24c7d3bf783301d228bd	2020-03-24T20:00:00Z	7	45	4470	4470	4470	51	1	7	737	36	773
20200324	VI	17										43ac7cddd17387c1b7958570250a1d74710ce525	2020-03-24T20:00:00Z			17	17	17	78	0	0	0	0	0
20200324	VT	95	1440									a0057043daf21cd5b60d9e10d5109d9aa2dbb574	2020-03-24T20:00:00Z	7		1535	1535	1535	50	2	0	334	20	354
20200324	WA	2877	53341									893787b99a64e7c7bd548ea871aec60751510ad1	2020-03-24T20:00:00Z	146		56218	56218	56218	53	9	0	4849	381	5230
20200324	WI	457	8237									f3b3b8071eeb99db0f8a0ba361cffbf1d17aa843	2020-03-24T20:00:00Z	5		8694	8694	8694	55	0	0	1187	41	1228
20200324	WV	20	610	0		1						b1e8c04bf831d17f0262bc42ab7656b32f937f44	2020-03-24T20:00:00Z	0	1	630	630	630	54	0	0	166	4	170
20200324	WY	29	710									98459e884507e1d53a1bdd0bc4cb1ab9ccd26ffc	2020-03-24T20:00:00Z			739	739	739	56	0	0	118	3	121
20200325	AK	42	1649			1						d0981dc0ff9e0b50793d2307ce11831905ea3c01	2020-03-25T20:00:00Z	1	1	1691	1691	1691	2	1	1	663	6	669
20200325	AL	283	2529									2f45607dc8271295dd36e91588d93ebaa1bc3110	2020-03-25T20:00:00Z	0		2812	2812	2812	1	0	0	423	68	491
20200325	AR	280	1437		22				4		11	a55c4c11c7faab713d2bd57c30acda12f8a79830	2020-03-25T20:00:00Z	2		1717	1717	1717	5	2	0	490	62	552
20200325	AS											d12176b38413ba2e195f83b80e78bdf6dae954ec	2020-03-25T20:00:00Z	0		0	0	0	60	0	0	0	0	0
20200325	AZ	450	323	53								825d3e27cef83c2a2f4fd66b0ce710ea0cdd8340	2020-03-25T20:00:00Z	6		826	773	773	4	1	0	10	93	103
20200325	CA	2355	15921	48600								8d9cf944b6bf56c413644ce7729ef18efa3d75a0	2020-03-25T20:00:00Z	53		66876	18276	18276	6	13	0	2469	253	2722
20200325	CO	912	6789		152	84						885c5f3d8965666c6728d14e4dd6adf737aa2076	2020-03-25T20:00:00Z	11	84	7701	7701	7701	8	4	12	1285	192	1477
20200325	CT	875	5023		113							26bda0962bcd2c46918956f27804c62275c6be2d	2020-03-25T20:00:00Z	19		5898	5898	5898	9	7	0	341	257	598
20200325	DC	183	1423	3								4c94c1d06cba80ba6ca85bc5eb70dab16b46b6bf	2020-03-25T20:00:00Z	2		1609	1606	1606	11	0	0	228	46	274
20200325	DE	115	36		11							d451aedba3efc2662603737e82f38aed0fb267e2	2020-03-25T20:00:00Z	0		151	151	151	10	0	0	0	24	24
20200325	FL	1682	15374	1233		316						3824a66b112cf25a03e7e1701dc1af01026bd711	2020-03-25T20:00:00Z	22	316	18289	17056	17056	12	4	57	2247	270	2517
20200325	GA	1247	4932			394						0608d7952fefcad2df075352ee28eb32e13426be	2020-03-25T20:00:00Z	40	394	6179	6179	6179	13	8	394	474	221	695
20200325	GU	37	233		10							68ef6bb52723460829502eba44a7ffe48e78388d	2020-03-25T20:00:00Z	1		270	270	270	66	0	0	32	5	37
20200325	HI	90	4357			6						9bb75dd30e325c6a18abe4a0b7efc5abf0c2ef57	2020-03-25T20:00:00Z		6	4447	4447	4447	15	0	2	768	13	781
20200325	IA	145	2578		23	36						13d8e16121979021bb57103d7b961e31b3dfee2e	2020-03-25T20:00:00Z	1	36	2723	2723	2723	19	1	9	263	21	284
20200325	ID	73	1887									a4fa527e00632ae29efb14c92c81b06642e554cb	2020-03-25T20:00:00Z	0		1960	1960	1960	16	0	0	0	23	23
20200325	IL	1865	12344									de4c69056480e6111af2b8aeb434f5f8d597b170	2020-03-25T20:00:00Z	19		14209	14209	14209	17	3	0	2410	330	2740
20200325	IN	477	2879			1						1a6af9e7ccb688e3321a736a824bb1fe799b7ef8	2020-03-25T20:00:00Z	14	1	3356	3356	3356	18	2	0	313	112	425
20200325	KS	126	2360									deae962902c0a2fb252f981aaba83eda616d6029	2020-03-25T20:00:00Z	3		2486	2486	2486	20	1	0	274	28	302
20200325	KY	157	2865									8fc7de737c41520c298dcbceba279e065ddceeb7	2020-03-25T20:00:00Z	4		3022	3022	3022	21	0	0	1103	33	1136
20200325	LA	1795	9656		491				163			f8bc75603abe9cb7b1b17b37196513f9f0916e82	2020-03-25T20:00:00Z	65		11451	11451	11451	22	19	0	2441	407	2848
20200325	MA	1739	18079			103						eb6ec148234fbeedd7dc7d575b2b48c597367f9c	2020-03-25T20:00:00Z	33	103	19818	19818	19818	25	7	9	5365	679	6044
20200325	MD	423	94									ef79567177f07f1f10279b6a4bbb1326684bbd00	2020-03-25T20:00:00Z	4		517	517	517	24	1	0	0	74	74
20200325	ME	149	3177								7	6a21285c01dfd9378d220175d14dc3a772dfe3fe	2020-03-25T20:00:00Z			3326	3326	3326	23	0	0	163	24	187
20200325	MI	7060	7537									8caeeec0387cf6fe763f8215ab7d28c56c8ad0a7	2020-03-25T20:00:00Z	43		14597	14597	14597	26	19	0	1741	619	2360
20200325	MN	287	11188		26	35					122	0901433ad4b755a7fa7bf999a5d1cb967f3b843e	2020-03-25T20:00:00Z	1	35	11475	11475	11475	27	0	14	5638	25	5663
20200325	MO	356	369									f7ac8ac4376125f549f2d3237af885e7effab1b5	2020-03-25T20:00:00Z	8		725	725	725	29	5	0	0	173	173
20200325	MP	0										2412f6b612ee38dd778455fcf069651b33a164a0	2020-03-25T20:00:00Z	0		0	0	0	69	0	0	0	0	0
20200325	MS	377	1566			117						9968fd3d3074b5b25f4930d48c5c7269f0a83495	2020-03-25T20:00:00Z	2	117	1943	1943	1943	28	1	31	14	57	71
20200325	MT	53	1948									25cdd51b3866c8760da24735f8c0b495d8ea371c	2020-03-25T20:00:00Z			2001	2001	2001	30	0	0	305	7	312
20200325	NC	504	9985		29							ee6173b3a7357aaa26da71326ded7a234fa338c1	2020-03-25T20:00:00Z	1		10489	10489	10489	37	1	0	1844	106	1950
20200325	ND	39	1734			8						6c0feae4a6bfd4cf279d43da9bed66faff769fa4	2020-03-25T20:00:00Z	0	8	1773	1773	1773	38	0	3	280	5	285
20200325	NE	61	1304									72bc397b422f829aa332430ba9e018a98aec8427	2020-03-25T20:00:00Z	0		1365	1365	1365	31	0	0	329	9	338
20200325	NH	108	2356	804		13						ba894271c0369b91572e02c61dbe15afd68c146b	2020-03-25T20:00:00Z	1	13	3268	2464	2464	33	0	2	909	7	916
20200325	NJ	4402	10452									db32961abdc494e4610cb9201238755c5dbe9c9d	2020-03-25T20:00:00Z	62		14854	14854	14854	34	18	0	2127	727	2854
20200325	NM	100	6742									b1128704739dbdde58897b48092a9f580fa1ee73	2020-03-25T20:00:00Z	1		6842	6842	6842	35	1	0	852	17	869
20200325	NV	321	4251									527559709b16a14d2f376fb0df0c1c90150a4399	2020-03-25T20:00:00Z	6		4572	4572	4572	32	2	0	297	43	340
20200325	NY	30811	72668		4079	3805						038e3496fd1c543cbd1726a874e91a2707a4597f	2020-03-25T20:00:00Z	285	3805	103479	103479	103479	36	75	571	7063	5146	12209
20200325	OH	704	14060			182		74				37f081a41326a68ac5070d7ed52344f4839699b4	2020-03-25T20:00:00Z	10	182	14764	14764	14764	39	2	37	13920	140	14060
20200325	OK	164	805			59						0a9c58ed26188df9e615374204dca8c4e9bded41	2020-03-25T20:00:00Z	5	59	969	969	969	40	2	34	70	58	128
20200325	OR	209	4350			61						5a3e8848f9b6371e0c31274fd62117c40f06a0a3	2020-03-25T20:00:00Z	8	61	4559	4559	4559	41	0	0	0	0	0
20200325	PA	1127	11193									a04cdbf57ddbd0c489b48882295db9559fb037b5	2020-03-25T20:00:00Z	11		12320	12320	12320	42	4	0	2550	276	2826
20200325	PR	51	317	70								a29866b5ad6a6ac14b8d352af3b9af315c1f1c63	2020-03-25T20:00:00Z	2		438	368	368	72	0	0	49	12	61
20200325	RI	132	1262	196	15							375952097e60875f852b8b4afdec4b37e5e1872e	2020-03-25T20:00:00Z			1590	1394	1394	44	0	0	62	8	70
20200325	SC	424	2303			102						eee95db6f47c1427fd6e5482cf0deeced90a8f05	2020-03-25T20:00:00Z	7	102	2727	2727	2727	45	2	102	291	126	417
20200325	SD	41	819	268								26eb16cec32ca8e58e78f3faa6b2bf73b60aeecc	2020-03-25T20:00:00Z	1		1128	860	860	46	0	0	29	11	40
20200325	TN	784	11012			53						99bf1065223280d5519a05c0f2363f77244d41a9	2020-03-25T20:00:00Z	3	53	11796	11796	11796	47	1	53	495	117	612
20200325	TX	974	12520									94d22076ee33e8232bf343c6e7cb48853cad8083	2020-03-25T20:00:00Z	12		13494	13494	13494	48	3	0	1763	564	2327
20200325	UT	346	6491									0edf4fe386389c4acf4c834fa913fa86ba48669b	2020-03-25T20:00:00Z	1		6837	6837	6837	49	0	0	967	47	1014
20200325	VA	391	4979			59						f6276b380e5e6e9a92435116b52b41ae24db94df	2020-03-25T20:00:00Z	9	59	5370	5370	5370	51	2	14	799	101	900
20200325	VI	17	55	2								ef607d6eacdb14ebba28bb521e766e6bbbd21a77	2020-03-25T20:00:00Z			74	72	72	78	0	0	55	0	55
20200325	VT	123	1589									007aa638edad042e4ae3bc4e7d899f62b3d3ffee	2020-03-25T20:00:00Z	8		1712	1712	1712	50	1	0	149	28	177
20200325	WA	3339	57929									b9f57419dacd8d938205bbca8ba78aa0d69f6a23	2020-03-25T20:00:00Z	159		61268	61268	61268	53	13	0	4588	462	5050
20200325	WI	585	10089									990d1cee0a0325690dd1ddb866cc2ec4d457130a	2020-03-25T20:00:00Z	7		10674	10674	10674	55	2	0	1852	128	1980
20200325	WV	39	759	6		1						e23f509ba05bca7c485e27672c0beea77f7608e7	2020-03-25T20:00:00Z	0	1	804	798	798	54	0	0	149	19	168
20200325	WY	44	954								7	9eeedd6bac08a0fa82e127b99fd62ab414a2f690	2020-03-25T20:00:00Z			998	998	998	56	0	0	244	15	259
20200326	AK	59	1801			3						141c8e163d64a2762eb6ce6fab3863ab853929a4	2020-03-26T20:00:00Z	1	3	1860	1860	1860	2	0	2	152	17	169
20200326	AL	506	3593									fbb44aa6b758e39d9ca03edb761c2463bc6d09e7	2020-03-26T20:00:00Z	1		4099	4099	4099	1	1	0	1064	223	1287
20200326	AR	335	1504		41				13		13	b3807a88dfed74bba84ae7ae53bc48ae629efe67	2020-03-26T20:00:00Z	3		1839	1839	1839	5	1	0	67	55	122
20200326	AS											0d9d160c81296656a218a2713654bbbae3d967a5	2020-03-26T20:00:00Z	0		0	0	0	60	0	0	0	0	0
20200326	AZ	577	347	33								fc2dfd68a669b464fea245b75014240abefeee52	2020-03-26T20:00:00Z	8		957	924	924	4	2	0	24	127	151
20200326	CA	3006	17380	57400								d073989819811eaa4edd1a4f71a3716c44b653ac	2020-03-26T20:00:00Z	65		77786	20386	20386	6	12	0	1459	651	2110
20200326	CO	1086	6978		230	148						a1c2870d7b6a658d2e68fc29e800e75e1cda421f	2020-03-26T20:00:00Z	19	148	8064	8064	8064	8	8	64	189	174	363
20200326	CT	1012	5625		125							1742b9a50eb648ea5cd758b44de2e4ded9b8bfcf	2020-03-26T20:00:00Z	21		6637	6637	6637	9	2	0	602	137	739
20200326	DC	231	1626	1							21	be59e63006a0dcd465209f8d1b3097218f92f343	2020-03-26T20:00:00Z	3		1858	1857	1857	11	1	0	203	48	251
20200326	DE	130	36		13						4	19405b8d3a5695178ede4bb185d23fa2eec6654d	2020-03-26T20:00:00Z	1		166	166	166	10	1	0	0	15	15
20200326	FL	2355	23741	1443		406						1290ba6a489ffe158fa4333c279e73b7c728543e	2020-03-26T20:00:00Z	28	406	27539	26096	26096	12	6	90	8367	673	9040
20200326	GA	1525	7401			473						5bd7f61bc12b4e207e0ceda50e5fe469273a6b44	2020-03-26T20:00:00Z	48	473	8926	8926	8926	13	8	79	2469	278	2747
20200326	GU	45	263		11							d5ec60b36b329b943e899f07431485ec8ab96ea6	2020-03-26T20:00:00Z	1		308	308	308	66	0	0	30	8	38
20200326	HI	95	4357			5						cdbfa8c05d4138523b7bd76294518d1ef0dac898	2020-03-26T20:00:00Z		5	4452	4452	4452	15	0	-1	0	5	5
20200326	IA	179	2578		31	46					15	411e2fbdf3f70764fb24db7b34feb147bc2ecb13	2020-03-26T20:00:00Z	1	46	2757	2757	2757	19	0	10	0	34	34
20200326	ID	123	2065									accd7f2d4f84c66bb09e13ee9e72790b73ed7751	2020-03-26T20:00:00Z	0		2188	2188	2188	16	0	0	178	50	228
20200326	IL	2538	14093									ede372266e78d0a0ceff08d95ac84932e0fcfc7d	2020-03-26T20:00:00Z	26		16631	16631	16631	17	7	0	1749	673	2422
20200326	IN	645	4006									d09dec87fbea244ee83df1fb0d61288197978934	2020-03-26T20:00:00Z	17		4651	4651	4651	18	3	0	1127	168	1295
20200326	KS	168	2869									aa2e17ec747401ff3e73105d0b833fa0b4f03d67	2020-03-26T20:00:00Z	3		3037	3037	3037	20	0	0	509	42	551
20200326	KY	198	3102									3a82ab3456c2469d52b7790c96cb4cfa30f25cd5	2020-03-26T20:00:00Z	4		3300	3300	3300	21	0	0	237	41	278
20200326	LA	2305	15724		676				239			ca5bdffed97943221ff58631ebd9789d4a5aa600	2020-03-26T20:00:00Z	83		18029	18029	18029	22	18	0	6068	510	6578
20200326	MA	2318	21327			219						67a403d8c4ba853e9740950be32adbf351243fda	2020-03-26T20:00:00Z	42	219	23645	23645	23645	25	9	116	3248	579	3827
20200326	MD	580	94			132						871e46620cc8507563260a7f3a0336d8e426ab51	2020-03-26T20:00:00Z	4	132	674	674	674	24	0	132	0	157	157
20200326	ME	155	3394								16	482e706965e1aaacc7b8f40547be7a63dbcb4b7d	2020-03-26T20:00:00Z			3549	3549	3549	23	0	0	217	6	223
20200326	MI	7767	10305									e1de57b6e220762fddb1d9ed686161ea23799666	2020-03-26T20:00:00Z	60		18072	18072	18072	26	17	0	2768	707	3475
20200326	MN	346	12604		31	41						54abcd207865204ef3da6e8985ee95f798f94255	2020-03-26T20:00:00Z	2	41	12950	12950	12950	27	1	6	1416	59	1475
20200326	MO	502	369									5d322e752d7a1f4672917629e7702c7bc26a93f6	2020-03-26T20:00:00Z	8		871	871	871	29	0	0	0	146	146
20200326	MP	0										4f1e047c3e63f3349e4f7c617874492431c8a5f9	2020-03-26T20:00:00Z	0		0	0	0	69	0	0	0	0	0
20200326	MS	485	2291			150						20667611a63432824d0ff16867b5adc4c06b5936	2020-03-26T20:00:00Z	6	150	2776	2776	2776	28	4	33	725	108	833
20200326	MT	71	2128			1						e7caf7619a1d9a6677a95d9d85eb24598221158d	2020-03-26T20:00:00Z		1	2199	2199	2199	30	0	1	180	18	198
20200326	NC	636	12274		29							384b4ce0619787f46136d144e17bc74618e69bad	2020-03-26T20:00:00Z	2		12910	12910	12910	37	1	0	2289	132	2421
20200326	ND	52	2039			10						e574ee98155f078e25da07dbc6404e23add90f9b	2020-03-26T20:00:00Z	0	10	2091	2091	2091	38	0	2	305	13	318
20200326	NE	73	1584									b1e3ffd00324b8a8500be3b3a4b0e378b57710b5	2020-03-26T20:00:00Z	0		1657	1657	1657	31	0	0	280	12	292
20200326	NH	137	3001	712		19						a37cd44af5e89e3f36bcbc424c61162b18173e05	2020-03-26T20:00:00Z	1	19	3850	3138	3138	33	0	6	645	29	674
20200326	NJ	6876	13661		1080							164bbcd99de9fa76ebb40894fd2d348c5e384d71	2020-03-26T20:00:00Z	81		20537	20537	20537	34	19	0	3209	2474	5683
20200326	NM	112	7681									1e43be6fccfd53482152b6f0032c9f5380179480	2020-03-26T20:00:00Z	1		7793	7793	7793	35	0	0	939	12	951
20200326	NV	420	4697									8439b92c8ef2ecd1b055e3ed1acbab7bedd90001	2020-03-26T20:00:00Z	10		5117	5117	5117	32	4	0	446	99	545
20200326	NY	37258	84846		5327	6844	1290					0058535329a967d92568319188616fcc3ddde2da	2020-03-26T20:00:00Z	385	6844	122104	122104	122104	36	100	3039	12178	6447	18625
20200326	OH	867	16449			223		91				ec54f23b722a56fc6cb60ec0603c774a574b1b58	2020-03-26T20:00:00Z	15	223	17316	17316	17316	39	5	41	2389	163	2552
20200326	OK	248	958			86						6a5dd746a3fa2c1898256473098b5715589457c2	2020-03-26T20:00:00Z	7	86	1206	1206	1206	40	2	27	153	84	237
20200326	OR	327	6953			90						ddb030ea072a2fe01a8d71d2a5a24e917d4e8ea2	2020-03-26T20:00:00Z	11	90	7280	7280	7280	41	3	29	2603	118	2721
20200326	PA	1687	16441									7712fd7f15f40e975c2a503bd7633edd4387df7e	2020-03-26T20:00:00Z	16		18128	18128	18128	42	5	0	5248	560	5808
20200326	PR	64	377	335								f0017006486c2085b91f1f75468f643da3153af8	2020-03-26T20:00:00Z	2		776	441	441	72	0	0	60	13	73
20200326	RI	165	1262	181	23		9		6			a61cfb3d2f6c540ab418b7ebe42eee237687da77	2020-03-26T20:00:00Z			1608	1427	1427	44	0	0	0	33	33
20200326	SC	456	2307			109						4c55b055bf2708a25455b71cdb3d6115453ed71c	2020-03-26T20:00:00Z	9	109	2763	2763	2763	45	2	7	4	32	36
20200326	SD	46	1973	125							16	279cd2d4767245d1841274ed2d19a0a4f5c9b673	2020-03-26T20:00:00Z	1		2144	2019	2019	46	0	0	1154	5	1159
20200326	TN	957	13952			76						d3ce5ed8216ba2c78107cb4d4ec9da1dd0b0f77f	2020-03-26T20:00:00Z	3	76	14909	14909	14909	47	0	23	2940	173	3113
20200326	TX	1396	20028									fa643c14dbc1c896f7d243f22f25aa05e563d6af	2020-03-26T20:00:00Z	18		21424	21424	21424	48	6	0	7508	422	7930
20200326	UT	402	7308									dd83cffb270720784e9e520a6513c7c8f1ec68c5	2020-03-26T20:00:00Z	1		7710	7710	7710	49	0	0	817	56	873
20200326	VA	460	5729			65						60d151765c90a17f38487d1089ef283796e1c122	2020-03-26T20:00:00Z	13	65	6189	6189	6189	51	4	6	750	69	819
20200326	VI	17	55	2								7387909f4f1f9ad32b038215b37dd6819ef2eb15	2020-03-26T20:00:00Z			74	72	72	78	0	0	0	0	0
20200326	VT	158	1850									994b0d80648160d62da49b803410ff385ef7f906	2020-03-26T20:00:00Z	9		2008	2008	2008	50	1	0	261	35	296
20200326	WA	3822	61987									d1af3f772e517986f23167311b4bc2e541425fac	2020-03-26T20:00:00Z	183		65809	65809	65809	53	24	0	4058	483	4541
20200326	WI	707	11583									9683cfe2bd653af14dcfc375a493d40198712796	2020-03-26T20:00:00Z	8		12290	12290	12290	55	1	0	1494	122	1616
20200326	WV	51	1031	19		1						ea32f587f060c45231c6013fa4924abbc339400a	2020-03-26T20:00:00Z	0	1	1101	1082	1082	54	0	0	272	12	284
20200326	WY	53	1052								12	4fb67721dfe7158af2d510dc704638497f0a8359	2020-03-26T20:00:00Z			1105	1105	1105	56	0	0	98	9	107
20200327	AK	69	2319	13		3						4440492623bf23f8e264cde045f01820bcf5eb1f	2020-03-27T20:00:00Z	1	3	2401	2388	2388	2	0	0	518	10	528
20200327	AL	587	4184									07d7df62adf5e730a3da751291c1fba471551397	2020-03-27T20:00:00Z	3		4771	4771	4771	1	2	0	591	81	672
20200327	AR	381	1545		48				17		19	00b098e286ece2617f1acecb0abd238b8b786f1a	2020-03-27T20:00:00Z	3		1926	1926	1926	5	0	0	41	46	87
20200327	AS											e56724c557d48a4cb6080632b317c35eea41e880	2020-03-27T20:00:00Z	0		0	0	0	60	0	0	0	0	0
20200327	AZ	736	7455	30								ed32559e21a38aa4dcf186932bc2e858d1974669	2020-03-27T20:00:00Z	13		8221	8191	8191	4	5	0	7108	159	7267
20200327	CA	3879	17380	57400	746		200					8d4a4c3407f121198d45ea520a0fead10e78b7ea	2020-03-27T20:00:00Z	78		78659	21259	21259	6	13	0	0	873	873
20200327	CO	1430	8692		278	184						c0a340133fc94be89c0606305c4c1361b1ff14d7	2020-03-27T20:00:00Z	24	184	10122	10122	10122	8	5	36	1714	344	2058
20200327	CT	1291	7109		173							a8a5f5f6ff700aca7582d8fc72d71f5fde38fc69	2020-03-27T20:00:00Z	27		8400	8400	8400	9	6	0	1484	279	1763
20200327	DC	267	1897	2							49	05e7fe78e293ec8a664077ad665e2495d86713bd	2020-03-27T20:00:00Z	3		2166	2164	2164	11	0	0	271	36	307
20200327	DE	163	36		15						9	bad5bab1f9987dd260382f36323623a344953a31	2020-03-27T20:00:00Z	2		199	199	199	10	1	0	0	33	33
20200327	FL	2765	28186	1517		456						b93ab29f799aa9d89c0f98c7f427278725445572	2020-03-27T20:00:00Z	34	456	32468	30951	30951	12	6	50	4445	410	4855
20200327	GA	2001	7864			566						b85e11000166a29096d95a7188bd6313144ef7fe	2020-03-27T20:00:00Z	64	566	9865	9865	9865	13	16	93	463	476	939
20200327	GU	51	299		13							b0946d74b2f737a6121bcccad2d6d512e5238d43	2020-03-27T20:00:00Z	1		350	350	350	66	0	0	36	6	42
20200327	HI	106	4357			7						8abd3d7a2e51102bd77b1d155788a12a5405e9ab	2020-03-27T20:00:00Z		7	4463	4463	4463	15	0	2	0	11	11
20200327	IA	235	3740		32	50					18	a23c3b107d9c1fdabfcdbf0d850c781b78831c20	2020-03-27T20:00:00Z	3	50	3975	3975	3975	19	2	4	1162	56	1218
20200327	ID	189	2668									e07b9d6372f5b9719ff22ba8d64b136f5aabe538	2020-03-27T20:00:00Z	3		2857	2857	2857	16	3	0	603	66	669
20200327	IL	3026	18516									65f47d4e133e84caba214c7a0efd4f69e51ceb5a	2020-03-27T20:00:00Z	34		21542	21542	21542	17	8	0	4423	488	4911
20200327	IN	981	5955									3708ffb8604728a20d1032f73b6da67ee72ea866	2020-03-27T20:00:00Z	24		6936	6936	6936	18	7	0	1949	336	2285
20200327	KS	202	3229			27						00010abd938af813b268bdf5dfe70271ba5d42aa	2020-03-27T20:00:00Z	4	27	3431	3431	3431	20	1	27	360	34	394
20200327	KY	248	3768									c8caceb5970b63067f283dfe604e520e4034f198	2020-03-27T20:00:00Z	6		4016	4016	4016	21	2	0	666	50	716
20200327	LA	2746	18613		773				270			82b631667fdd96fa61e4fc1733f03cc43182176b	2020-03-27T20:00:00Z	119		21359	21359	21359	22	36	0	2889	441	3330
20200327	MA	3151	26244			219						b6c870e0c8cf85caabe5cc471e5381d2c31db540	2020-03-27T20:00:00Z	57	219	29395	29395	29395	25	15	0	4917	833	5750
20200327	MD	774	94			173					25	0a28c9d4e27baa6cdf5626370be8d76e282880d6	2020-03-27T20:00:00Z	5	173	868	868	868	24	1	41	0	194	194
20200327	ME	168	3394								24	7150d501b5d1f77e6ab73e054bb65b8ac1d6685b	2020-03-27T20:00:00Z	1		3562	3562	3562	23	1	0	0	13	13
20200327	MI	8659	12639									8bc1808989463af326a28c9e670034c077877e70	2020-03-27T20:00:00Z	92		21298	21298	21298	26	32	0	2334	892	3226
20200327	MN	398	13605		34	51		17			180	7c0b3f30124d18556eddb9a53cba26e8b144daca	2020-03-27T20:00:00Z	4	51	14003	14003	14003	27	2	10	1001	52	1053
20200327	MO	669	369									e164635689d048e1c9a7125b8b7fe42bd18dfd3d	2020-03-27T20:00:00Z	8		1038	1038	1038	29	0	0	0	167	167
20200327	MP	0										2f5f231a6bd383fd894c67af3b27dee189d2815e	2020-03-27T20:00:00Z	0		0	0	0	69	0	0	0	0	0
20200327	MS	579	2560			185						cb4ab3b814e5417a4015c0a7ae69eb7eaa092c9a	2020-03-27T20:00:00Z	8	185	3139	3139	3139	28	2	35	269	94	363
20200327	MT	108	2590			7						80cf224382b2b613d31d3a1a3987b68e42389ca3	2020-03-27T20:00:00Z		7	2698	2698	2698	30	0	6	462	37	499
20200327	NC	763	14373		77							d165f85a12dbab90b0ab2cea143f8bb4f6907b29	2020-03-27T20:00:00Z	3		15136	15136	15136	37	1	0	2099	127	2226
20200327	ND	65	2427			13					15	4211f51616b6afba9db6498b58fc90ab33be7172	2020-03-27T20:00:00Z	0	13	2492	2492	2492	38	0	3	388	13	401
20200327	NE	85	1761									64cd084ae1882a6e72f9f4b3908fd89881bb007f	2020-03-27T20:00:00Z	0		1846	1846	1846	31	0	0	177	12	189
20200327	NH	158	3395	592		25						a82fcad4f7253fef19c71e71f7f2429e17e1c1a7	2020-03-27T20:00:00Z	1	25	4145	3553	3553	33	0	6	394	21	415
20200327	NJ	8825	16547		2000							97947965fc4783e404b2b3f653e188ca13eedfdc	2020-03-27T20:00:00Z	108		25372	25372	25372	34	27	0	2886	1949	4835
20200327	NM	136	8377									a96718b15dd4f8b2bf0aa0cf64145d513d35f6e6	2020-03-27T20:00:00Z	1		8513	8513	8513	35	0	0	696	24	720
20200327	NV	535	6161									c45254e1c7f4cc7635c3cc42cc996a47b745d36c	2020-03-27T20:00:00Z	10		6696	6696	6696	32	0	0	1464	115	1579
20200327	NY	44635	101118		6481	8526	1583				2045	e450c496d8e40791775087cd390d8f9ac5f298cd	2020-03-27T20:00:00Z	519	8526	145753	145753	145753	36	134	1682	16272	7377	23649
20200327	OH	1137	19012			276		107				775347bbd54dbd3e3235391c7d2d5eb4c87cab2c	2020-03-27T20:00:00Z	19	276	20149	20149	20149	39	4	53	2563	270	2833
20200327	OK	322	1084			105						01208f5d22ac2638f9654bb25fdb4bbe426dd561	2020-03-27T20:00:00Z	8	105	1406	1406	1406	40	1	19	126	74	200
20200327	OR	414	8510		91	102			31			41d09c4e184746901e91a26a1f302dde797b8058	2020-03-27T20:00:00Z	12	102	8924	8924	8924	41	1	12	1557	87	1644
20200327	PA	2218	21016			241						e80400da9fd2c8e84d22566050fa2b705d7fdde0	2020-03-27T20:00:00Z	22	241	23234	23234	23234	42	6	241	4575	531	5106
20200327	PR	79	519	334								aefe7a30d1464bfc9d4213163b6f4e311db5a14b	2020-03-27T20:00:00Z	3		932	598	598	72	1	0	142	15	157
20200327	RI	203	2306	138	28		9		6			96f0e54cf6fb06d019b82a2ae42e7b9ed4ac1135	2020-03-27T20:00:00Z			2647	2509	2509	44	0	0	1044	38	1082
20200327	SC	456	2307			109						eba42fa8d4d9d65fdf8d2aefb0cc7cf13e75ee31	2020-03-27T20:00:00Z	9	109	2763	2763	2763	45	0	0	0	0	0
20200327	SD	58	2387	20							21	5d1fd96fd9c93ab88a3ac21f0a7fb8314ab018ef	2020-03-27T20:00:00Z	1		2465	2445	2445	46	0	0	414	12	426
20200327	TN	1203	14888			103						c3a5af8cf2531b13791648be5b30584a9e811787	2020-03-27T20:00:00Z	6	103	16091	16091	16091	47	3	27	936	246	1182
20200327	TX	1731	21935									8409fedc70d96ce072fcd2c62d1101488f155d94	2020-03-27T20:00:00Z	23		23666	23666	23666	48	5	0	1907	335	2242
20200327	UT	480	8764									59049455f72c15c38a8ad386ca6a601e271b4a6d	2020-03-27T20:00:00Z	2		9244	9244	9244	49	1	0	1456	78	1534
20200327	VA	604	6733			83						376dd9385db92b70861adb4e990699e2ae38ea4f	2020-03-27T20:00:00Z	14	83	7337	7337	7337	51	1	18	1004	144	1148
20200327	VI	19	55	2								32ebeb6f98af6bf98f77c8511e2ec314bc5b8869	2020-03-27T20:00:00Z			76	74	74	78	0	0	0	2	2
20200327	VT	184	2077			18						0064eda2b4b2bd74f386a29d0fa13b8378aff141	2020-03-27T20:00:00Z	10	18	2261	2261	2261	50	1	18	227	26	253
20200327	WA	4305	65887									f662c6857b61ea6b2c2d0167228181157941fbd4	2020-03-27T20:00:00Z	199		70192	70192	70192	53	16	0	3900	483	4383
20200327	WI	842	13140									8c63c548c621e8d51f2c08c5e2e7a34947238262	2020-03-27T20:00:00Z	13		13982	13982	13982	55	5	0	1557	135	1692
20200327	WV	76	1779	43		1						67ad4031bd5dd9dfb1b414880205d3698549469c	2020-03-27T20:00:00Z	0	1	1898	1855	1855	54	0	0	748	25	773
20200327	WY	70	1211			11					17	ece3b4c4bd5b7103d4e083be4a022cb425a1924f	2020-03-27T20:00:00Z	0	11	1281	1281	1281	56	0	11	159	17	176
20200328	AK	85	2836			5						8a84438657945de664a61b77351faf30fafb9111	2020-03-28T20:00:00Z	2	5	2921	2921	2921	2	1	2	517	16	533
20200328	AL	696	4184									63de5e074e982530fe275d036c8318c14eabf49f	2020-03-28T20:00:00Z	3		4880	4880	4880	1	0	0	0	109	109
20200328	AR	404	2938		48				17		24	821e36063f84aa707c0d1ebd3983a4abfa560ac0	2020-03-28T20:00:00Z	5		3342	3342	3342	5	2	0	1393	23	1416
20200328	AS											1cd7c88c7f467edd373751178a42f7123d5d457b	2020-03-28T20:00:00Z	0		0	0	0	60	0	0	0	0	0
20200328	AZ	873	7455	21								06aad51da966e2299f0c0537e0cf4fbba4c6c696	2020-03-28T20:00:00Z	15		8349	8328	8328	4	2	0	0	137	137
20200328	CA	4643	20549	64400	1034		410					b157cc0b84b971d5a3a02d83eff554903bc4e42f	2020-03-28T20:00:00Z	101		89592	25192	25192	6	23	0	3169	764	3933
20200328	CO	1734	9942		307	239						0f504f665e7ee9fb3f5a32de281e25f407499940	2020-03-28T20:00:00Z	31	239	11676	11676	11676	8	7	55	1250	304	1554
20200328	CT	1291	7109		173							4b54cec168b8c41b7f2e60c54af8db39164dd3ad	2020-03-28T20:00:00Z	27		8400	8400	8400	9	0	0	0	0	0
20200328	DC	304	2211	1							51	1a0f746e0a4c29b6d4b0f58ba80a30d82fbc3ccb	2020-03-28T20:00:00Z	4		2516	2515	2515	11	1	0	314	37	351
20200328	DE	214	36		31						9	a6e34ce456e231c698fdc1ee16f40c4858227866	2020-03-28T20:00:00Z	3		250	250	250	10	1	0	0	51	51
20200328	FL	3763	35366			526						14cf93a61518d7efeec334a7c7fb1c959060c9f8	2020-03-28T20:00:00Z	54	526	39129	39129	39129	12	20	70	7180	998	8178
20200328	GA	2366	8685			617						202f88e65247b72d32891c53d6d6c15fd209d322	2020-03-28T20:00:00Z	69	617	11051	11051	11051	13	5	51	821	365	1186
20200328	GU	55	299		15						7	b1d234c73440aba9439f6b60529423ffc740bf70	2020-03-28T20:00:00Z	1		354	354	354	66	0	0	0	4	4
20200328	HI	120	4357			8						37b251fd5f1651b4c76855ef6f4077c6c4a39f5e	2020-03-28T20:00:00Z		8	4477	4477	4477	15	0	1	0	14	14
20200328	IA	298	4375		46	61					15	a6e6297aaacb70cf1998fe078852e2d7c0446496	2020-03-28T20:00:00Z	3	61	4673	4673	4673	19	0	11	635	63	698
20200328	ID	230	3342			25						9a384c62a22020c8ec086d3f520e57d5f47d80e1	2020-03-28T20:00:00Z	4	25	3572	3572	3572	16	1	25	674	41	715
20200328	IL	3491	22000									073372a26378c93d1b5b6ee7307fb9c030f82f2d	2020-03-28T20:00:00Z	47		25491	25491	25491	17	13	0	3484	465	3949
20200328	IN	1232	7175									bb33e7862d580175dc4ae2bfe3b91be2dd68c719	2020-03-28T20:00:00Z	31		8407	8407	8407	18	7	0	1220	251	1471
20200328	KS	261	3671			27						aa84b44c0851b4d887ab1410a969451c25976b52	2020-03-28T20:00:00Z	5	27	3932	3932	3932	20	1	0	442	59	501
20200328	KY	302	4821									ea4c264896e76b10ebe1600f6c5705d613dc6f9e	2020-03-28T20:00:00Z	8		5123	5123	5123	21	2	0	1053	54	1107
20200328	LA	3315	21846		927				336			0a37aa047446a367cce2ff12aebc516ae46b6ed5	2020-03-28T20:00:00Z	137		25161	25161	25161	22	18	0	3233	569	3802
20200328	MA	4158	30915			350						60ca78ef57d25fac04e86e18595395bfe838746a	2020-03-28T20:00:00Z	72	350	35073	35073	35073	25	15	131	4671	1007	5678
20200328	MD	992	11516			226						9a4f0c46cc3178a20535820bef6c0096ec60c487	2020-03-28T20:00:00Z	5	226	12508	12508	12508	24	0	53	11422	218	11640
20200328	ME	211	3394								36	6a5bccaf6b59cc976bba660e1db01c905136fd21	2020-03-28T20:00:00Z	1		3605	3605	3605	23	0	0	0	43	43
20200328	MI	9287	14183									4d982f1ea0d2d1f67634828a85f3e5d5837db62f	2020-03-28T20:00:00Z	92		23470	23470	23470	26	0	0	1544	628	2172
20200328	MN	441	15688		30	57		17			220	a8973e480f151382f19549d1bdfc538a4e03c387	2020-03-28T20:00:00Z	5	57	16129	16129	16129	27	1	6	2083	43	2126
20200328	MO	838	10082									e3f4b93a6ae042958eb8189a70db6a5157dcbfbe	2020-03-28T20:00:00Z	10		10920	10920	10920	29	2	0	9713	169	9882
20200328	MP	2										7b50f60167cf1b698fab776267ec6db2d2d94e8e	2020-03-28T20:00:00Z			2	2	2	69	0	0	0	2	2
20200328	MS	663	2560			219						6abee145ef8e88027852840cb9a48bc1ad203737	2020-03-28T20:00:00Z	13	219	3223	3223	3223	28	5	34	0	84	84
20200328	MT	129	3256			7						92e123a507931bf1b282c0575331bdd0d17fba98	2020-03-28T20:00:00Z	1	7	3385	3385	3385	30	1	0	666	21	687
20200328	NC	935	16592		87							f85a64360e16bd10ae0bfae5989948e04dfa3b74	2020-03-28T20:00:00Z	4		17527	17527	17527	37	1	0	2219	172	2391
20200328	ND	83	2809			16					16	b3dcd39ac30934f3e505d5d57bc88442172b358f	2020-03-28T20:00:00Z	1	16	2892	2892	2892	38	1	3	382	18	400
20200328	NE	96	1904									ba991b0ef3a5d94c0f5b994ff54cc8053cfde2b7	2020-03-28T20:00:00Z	2		2000	2000	2000	31	2	0	143	11	154
20200328	NH	187	3656	296		30						3372eb26e404d2af3105361a92e2fcff4bdd04e7	2020-03-28T20:00:00Z	2	30	4139	3843	3843	33	1	5	261	29	290
20200328	NJ	11124	19386		2000							d013d501bf506e7978b59f0fd09793994ed757b3	2020-03-28T20:00:00Z	140		30510	30510	30510	34	32	0	2839	2299	5138
20200328	NM	191	9196		17							d150e7faad5390184e84f058771ebe3e21a2c2b3	2020-03-28T20:00:00Z	1		9387	9387	9387	35	0	0	819	55	874
20200328	NV	621	7901									38aee6610ca54e785d7593c3916d7256e0ac2a9b	2020-03-28T20:00:00Z	10		8522	8522	8522	32	0	0	1740	86	1826
20200328	NY	52318	103616		7328	10054	1755				2726	9d3efd380bf48a8a6a2ff98004ddd6a29a59c988	2020-03-28T20:00:00Z	728	10054	155934	155934	155934	36	209	1528	2498	7683	10181
20200328	OH	1406	19012			344		123				e1ae2e6533d6476a00dce3fdf53a9d06d6df11c3	2020-03-28T20:00:00Z	25	344	20418	20418	20418	39	6	68	0	269	269
20200328	OK	377	1180			126						0955acd0f7dadd282ecf522f79bd9042b3af7b95	2020-03-28T20:00:00Z	15	126	1557	1557	1557	40	7	21	96	55	151
20200328	OR	479	9693		107	117			31			4b290ff3db90da090eab1f7a1f4cefcde650b790	2020-03-28T20:00:00Z	13	117	10172	10172	10172	41	1	15	1183	65	1248
20200328	PA	2751	25254			316						0b00e5e4eec84c744f25bfd23aa3ff905cca2f2e	2020-03-28T20:00:00Z	34	316	28005	28005	28005	42	12	75	4238	533	4771
20200328	PR	100	739	792								c1f61bf559aeba0b90d63533c15308234532ea16	2020-03-28T20:00:00Z	3		1631	839	839	72	0	0	220	21	241
20200328	RI	239	2541	138	29		9		6			7e5f58bc1722f99ce207cc0d9f753d553667b66a	2020-03-28T20:00:00Z			2918	2780	2780	44	0	0	235	36	271
20200328	SC	539	2408			129						4328bb39fcb99f8666b72daf09cc3812ab1727cf	2020-03-28T20:00:00Z	13	129	2947	2947	2947	45	4	20	101	83	184
20200328	SD	68	2592	0							26	f6d58782a216be383150078737dd5aa359ef916d	2020-03-28T20:00:00Z	1		2660	2660	2660	46	0	0	205	10	215
20200328	TN	1373	16965			118						645205ffe209d5acbff94f4dd98d7d981e97a644	2020-03-28T20:00:00Z	6	118	18338	18338	18338	47	0	15	2077	170	2247
20200328	TX	2052	23208									9d601857ab7b38aa375d52c046e21db2fe147e92	2020-03-28T20:00:00Z	27		25260	25260	25260	48	4	0	1273	321	1594
20200328	UT	602	10710									eff17f1a0f1557568ff842519c39e1fbc56c66ae	2020-03-28T20:00:00Z	2		11312	11312	11312	49	0	0	1946	122	2068
20200328	VA	739	8427			99						4a9486b875debc40351684839a6e07900f0fd3ca	2020-03-28T20:00:00Z	17	99	9166	9166	9166	51	3	16	1694	135	1829
20200328	VI	22	106	55								d4ffcf812bce08ca20c0cc0a25c40adbedd622db	2020-03-28T20:00:00Z			183	128	128	78	0	0	51	3	54
20200328	VT	211	2163			18						c531c6adaae5c5623a25bebe275eb0269f0e549e	2020-03-28T20:00:00Z	12	18	2374	2374	2374	50	2	0	86	27	113
20200328	WA	4737	68202									346e1f5fe0787f04d362fe925e74dd4aa54b5102	2020-03-28T20:00:00Z	220		72939	72939	72939	53	21	0	2315	432	2747
20200328	WI	989	15232									cc9a38626e488667d80901c4814ba600f9f923cb	2020-03-28T20:00:00Z	13		16221	16221	16221	55	0	0	2092	147	2239
20200328	WV	96	2331	6		1						673594f71200f16f129f2a5e2d70765e7785bb3e	2020-03-28T20:00:00Z	0	1	2433	2427	2427	54	0	0	552	20	572
20200328	WY	82	1475			14					18	33814ce4191a5dcfd2db3346f01e91095209c877	2020-03-28T20:00:00Z	0	14	1557	1557	1557	56	0	3	264	12	276
20200329	AK	102	3232			6						422bc4f921be7a7ead06e6f738314ef1911a8407	2020-03-29T20:00:00Z	2	6	3334	3334	3334	2	0	1	396	17	413
20200329	AL	806	4184									0c2a7ece10172b9bd60b53579fd6d9a53f5e9f03	2020-03-29T20:00:00Z	4		4990	4990	4990	1	1	0	0	110	110
20200329	AR	426	3027		43				16		28	b731e778cec28ea92d5307e74b6774e3a1f19f81	2020-03-29T20:00:00Z	6		3453	3453	3453	5	1	0	89	22	111
20200329	AS											b71912eee827fe10f806cb56123974239fa7b3d5	2020-03-29T20:00:00Z	0		0	0	0	60	0	0	0	0	0
20200329	AZ	919	12953									467d5839bc5cfabb09479bd53472842bf24f4f43	2020-03-29T20:00:00Z	17		13872	13872	13872	4	2	0	5498	46	5544
20200329	CA	5708	20549	64400	1034		410					21f0bf97cbd1f715f37780ee6f00cdb4442ffebb	2020-03-29T20:00:00Z	123		90657	26257	26257	6	22	0	0	1065	1065
20200329	CO	2061	11215		332	274						095a08fb57b9e544ba799a68a2e34bb2e95b8189	2020-03-29T20:00:00Z	44	274	13276	13276	13276	8	13	35	1273	327	1600
20200329	CT	1993	9907		404							029989758f7a0426df84362ece8d2fe9fc5e34a8	2020-03-29T20:00:00Z	34		11900	11900	11900	9	7	0	2798	702	3500
20200329	DC	342	2469	1							66	4781282de2140f0f63dcd581d9f45c684bf3fb32	2020-03-29T20:00:00Z	5		2812	2811	2811	11	1	0	258	38	296
20200329	DE	232	36		33						9	f501e8507f242da253b2646cb974edc30bc67370	2020-03-29T20:00:00Z	6		268	268	268	10	3	0	0	18	18
20200329	FL	4246	39070			594						39553e3ec095e3143e776031465d2e90ade6c787	2020-03-29T20:00:00Z	56	594	43316	43316	43316	12	2	68	3704	483	4187
20200329	GA	2651	9913			666						8fd5124a5d60c405bdada62747c232a41e2f9111	2020-03-29T20:00:00Z	80	666	12564	12564	12564	13	11	49	1228	285	1513
20200329	GU	56	334		15						7	b2cb617f4bd3a7be5db2e39016e92ab8bf2f1efb	2020-03-29T20:00:00Z	1		390	390	390	66	0	0	35	1	36
20200329	HI	151	6849			12						840860ca961633c9010ff0a1373e16b2d9146a30	2020-03-29T20:00:00Z		12	7000	7000	7000	15	0	4	2492	31	2523
20200329	IA	336	5013		51	68					17	0390f1a7c97c62a24050e5d9ebac698026cb1467	2020-03-29T20:00:00Z	4	68	5349	5349	5349	19	1	7	638	38	676
20200329	ID	261	4021			36						8979502556f020e81fc4c2989d1a752bf6e3068d	2020-03-29T20:00:00Z	5	36	4282	4282	4282	16	1	11	679	31	710
20200329	IL	4596	23166									bd7639325f1e033630241a08bc0e4cfebae48436	2020-03-29T20:00:00Z	65		27762	27762	27762	17	18	0	1166	1105	2271
20200329	IN	1514	8316									7218f7ee5dcf63b69f6d3a8be6ab8404ecd588c4	2020-03-29T20:00:00Z	32		9830	9830	9830	18	1	0	1141	282	1423
20200329	KS	319	4194			55						5bcb9dae92d0bbe8c3b18551ded266dd24876d38	2020-03-29T20:00:00Z	6	55	4513	4513	4513	20	1	28	523	58	581
20200329	KY	394	5147									466fb0bcb56c8e91014554ef6a8818029299ecfd	2020-03-29T20:00:00Z	9		5541	5541	5541	21	1	0	326	92	418
20200329	LA	3540	24331		1127				380			540faf48376478e6345cb140616c5c5ad0fe45c5	2020-03-29T20:00:00Z	151		27871	27871	27871	22	14	0	2485	225	2710
20200329	MA	4856	34234			399						b127c22a4312099cceb9130d399ddd84b5c5bbf7	2020-03-29T20:00:00Z	99	399	39090	39090	39090	25	27	49	3319	698	4017
20200329	MD	1239	12354			277						43e502f79bd427c342c79c2281412b86f1c174e1	2020-03-29T20:00:00Z	10	277	13593	13593	13593	24	5	51	838	247	1085
20200329	ME	253	3394								41	1f1feafef96ccfc55b84c7fc1ec38625fc276029	2020-03-29T20:00:00Z	3		3647	3647	3647	23	2	0	0	42	42
20200329	MI	10010	15676									78103abcede4de100cefa054c696ba6ad96716cf	2020-03-29T20:00:00Z	132		25686	25686	25686	26	40	0	1493	723	2216
20200329	MN	503	17154		39	75		17			252	74247593bee28b5b049c8db9e1db79859e9d48fb	2020-03-29T20:00:00Z	9	75	17657	17657	17657	27	4	18	1466	62	1528
20200329	MO	838	11547									c9427dccdae92e441cee6fbb2787ea3a231dc686	2020-03-29T20:00:00Z	10		12385	12385	12385	29	0	0	1465	0	1465
20200329	MP	2										80c72d24c28e3245151244a3e59d6ee9fe9a391b	2020-03-29T20:00:00Z			2	2	2	69	0	0	0	0	0
20200329	MS	758	2560			235						7e0258b174e76d4043c8b6164aa265e2ea9b1f53	2020-03-29T20:00:00Z	14	235	3318	3318	3318	28	1	16	0	95	95
20200329	MT	154	4143			8						8e59ae6eb967f41c99ed548a2cd1a8e66fafb8e1	2020-03-29T20:00:00Z	1	8	4297	4297	4297	30	0	1	887	25	912
20200329	NC	1040	17905		91							48107df93e16171dfd6faf7dbaf698bb19af8b2c	2020-03-29T20:00:00Z	4		18945	18945	18945	37	0	0	1313	105	1418
20200329	ND	98	3355			17					18	9ea37c7842380c19726ed92b58103490a1d7de53	2020-03-29T20:00:00Z	1	17	3453	3453	3453	38	0	1	546	15	561
20200329	NE	108	1968	4								a91fc8b0c0abec3ecc573422316a5421f9afd0ed	2020-03-29T20:00:00Z	2		2080	2076	2076	31	0	0	64	12	76
20200329	NH	214	4524	285		33						0802aecb450515b575cf19e88b8b137764d666dc	2020-03-29T20:00:00Z	2	33	5023	4738	4738	33	0	3	868	27	895
20200329	NJ	13386	22216		2000							25ca9138c4a2da1c7d10525cb7bd148761303d58	2020-03-29T20:00:00Z	161		35602	35602	35602	34	21	0	2830	2262	5092
20200329	NM	237	10769		19						2	3650556fd86edbe68b549235d70d2605865aa335	2020-03-29T20:00:00Z	2		11006	11006	11006	35	1	0	1573	46	1619
20200329	NV	738	8412									0c74530736aea27f85556493e8fa89eb8b417763	2020-03-29T20:00:00Z	14		9150	9150	9150	32	4	0	511	117	628
20200329	NY	59513	112847		8503	12075	2037				3572	1c5d1ed64f0ad27a41286104875c23a773a62a40	2020-03-29T20:00:00Z	965	12075	172360	172360	172360	36	237	2021	9231	7195	16426
20200329	OH	1653	19012			403		139				10c9da94683ad45dfb568422d04af2604ade7ca3	2020-03-29T20:00:00Z	29	403	20665	20665	20665	39	4	59	0	247	247
20200329	OK	429	1205			140						90830f70410babf14d5be9257a440aec4c3a2752	2020-03-29T20:00:00Z	16	140	1634	1634	1634	40	1	14	25	52	77
20200329	OR	548	10878		107	129			37			58e5cfeaabed045338f7db94d98652bce8b93797	2020-03-29T20:00:00Z	13	129	11426	11426	11426	41	0	12	1185	69	1254
20200329	PA	3394	30061			353						da55c1eba9c83cb8c9e3ce7b474a2d7f74f7ecbc	2020-03-29T20:00:00Z	38	353	33455	33455	33455	42	4	37	4807	643	5450
20200329	PR	127	841	817								e0fd73e5dd7429d9fdff54eda5df78010bbd83c6	2020-03-29T20:00:00Z	5		1785	968	968	72	2	0	102	27	129
20200329	RI	294	2840		35		9		6			b90aa14699c9395b429ef0673f23fa9863cc8fa0	2020-03-29T20:00:00Z	3		3134	3134	3134	44	3	0	299	55	354
20200329	SC	774	3015			129						6e080ec1f424aec417c9000a8c610501e2870c5a	2020-03-29T20:00:00Z	16	129	3789	3789	3789	45	3	0	607	235	842
20200329	SD	90	3127	1							29	c81ef2d008bae4c0458db5684079af5ccdbe5abe	2020-03-29T20:00:00Z	1		3218	3217	3217	46	0	0	535	22	557
20200329	TN	1537	19037			133						13f3a406e572a8d2c810f9154c0c08a615f21fb1	2020-03-29T20:00:00Z	7	133	20574	20574	20574	47	1	15	2072	164	2236
20200329	TX	2552	23208									a9b7fb107b90949f6bd5ab29b957e2cf6e46f9c5	2020-03-29T20:00:00Z	34		25760	25760	25760	48	7	0	0	500	500
20200329	UT	719	13274									c9720da2b069f73256af2086f464a94afc3ade35	2020-03-29T20:00:00Z	2		13993	13993	13993	49	0	0	2564	117	2681
20200329	VA	890	9719			112						c69c5d634a01118e8c0e248abc63805871431f51	2020-03-29T20:00:00Z	22	112	10609	10609	10609	51	5	13	1292	151	1443
20200329	VI	23	123	37								fc797a1ff071a1407658e2f2635370e51d0b804d	2020-03-29T20:00:00Z			183	146	146	78	0	0	17	1	18
20200329	VT	235	3466			18						6378ad325a9d0e9f7f1edfeb369856d460b5e9d8	2020-03-29T20:00:00Z	12	18	3701	3701	3701	50	0	0	1303	24	1327
20200329	WA	5121	69788									2963b6534a5cfef6613258e5770a7df3376e11d1	2020-03-29T20:00:00Z	237		74909	74909	74909	53	17	0	1586	384	1970
20200329	WI	1112	16550									8687db826f68ba2e1871b9798043b5acf7de9e5e	2020-03-29T20:00:00Z	13		17662	17662	17662	55	0	0	1318	123	1441
20200329	WV	113	2705	0		1						95339cc3a82c7850a55cdc2d30895277e29795d5	2020-03-29T20:00:00Z	0	1	2818	2818	2818	54	0	0	374	17	391
20200329	WY	86	1554			15					20	521448649e211047b886a9ac18dbc0b0bd35cf3e	2020-03-29T20:00:00Z	0	15	1640	1640	1640	56	0	1	79	4	83
20200330	AK	114	3540			7						98553897a21c05aeec18d5391001f5bdb25eb44e	2020-03-30T20:00:00Z	3	7	3654	3654	3654	2	1	1	308	12	320
20200330	AL	859	5694									4552863c924f79edb83615e6b3642696b80a83cf	2020-03-30T20:00:00Z	6		6553	6553	6553	1	2	0	1510	53	1563
20200330	AR	473	5262		62				21		29	0ec0c0c3df52146a28574929923168f0a9b419c9	2020-03-30T20:00:00Z	7		5735	5735	5735	5	1	0	2235	47	2282
20200330	AS											016909ef598616403b32e8c8d61b26a0498b9bfb	2020-03-30T20:00:00Z	0		0	0	0	60	0	0	0	0	0
20200330	AZ	1157	15602									22b1a4b417a7dc39db4d03f7a24e514e1624d7db	2020-03-30T20:00:00Z	20		16759	16759	16759	4	3	0	2649	238	2887
20200330	CA	6447	20549	64400	1432		597					a5728b6db27be0a303e8c2270385ec0c71bc63e8	2020-03-30T20:00:00Z	133		91396	26996	26996	6	10	0	0	739	739
20200330	CO	2627	12737		358	414						5f4dd92269e69d023f8567062d1b845e6bdf8b17	2020-03-30T20:00:00Z	51	414	15364	15364	15364	8	7	140	1522	566	2088
20200330	CT	2571	12029		517							70eb03d4fcfe461e62251eef8272509a3f9f5a7d	2020-03-30T20:00:00Z	36		14600	14600	14600	9	2	0	2122	578	2700
20200330	DC	401	2682	2							106	ce7ca86d5bbfbde3f47a32e8e6d830701114a95e	2020-03-30T20:00:00Z	9		3085	3083	3083	11	4	0	213	59	272
20200330	DE	264	2216		45						9	b9ca4ef7d7d27f1040cc1a3b2a77a6d9d1b87193	2020-03-30T20:00:00Z	6		2480	2480	2480	10	0	0	2180	32	2212
20200330	FL	5473	48225			652						9a3e8154ce0eca0c63b55151a437a020a79406e3	2020-03-30T20:00:00Z	63	652	53698	53698	53698	12	7	58	9155	1227	10382
20200330	GA	2809	9915			707						25ceba85ecebfa065b3994c5a0511a721902a2a5	2020-03-30T20:00:00Z	87	707	12724	12724	12724	13	7	41	2	158	160
20200330	GU	58	352		19		2				7	325e44bac3252c9555fc2ae45206f278b4c9a474	2020-03-30T20:00:00Z	1		410	410	410	66	0	0	18	2	20
20200330	HI	175	7825			12						399f627e033b6cacfd3f76187089f3f5f49d5462	2020-03-30T20:00:00Z		12	8000	8000	8000	15	0	0	976	24	1000
20200330	IA	424	6162		51	74					23	bb8559f53afd6bd1498d5d61c82adc745f314b7d	2020-03-30T20:00:00Z	6	74	6586	6586	6586	19	2	6	1149	88	1237
20200330	ID	310	4396			39						7199499861b27b9737de62f8b6fcccfd09b03ad8	2020-03-30T20:00:00Z	6	39	4706	4706	4706	16	1	3	375	49	424
20200330	IL	5057	25389									49eda929cdc14ecc7beeaffc5a03863b651175f5	2020-03-30T20:00:00Z	73		30446	30446	30446	17	8	0	2223	461	2684
20200330	IN	1786	9872									1eb08f6c84c1646c1611f46dfcb77c86a50479fc	2020-03-30T20:00:00Z	35		11658	11658	11658	18	3	0	1556	272	1828
20200330	KS	368	4554			66						740551d80bb24aabc7ddbc519fc876c31ec53920	2020-03-30T20:00:00Z	8	66	4922	4922	4922	20	2	11	360	49	409
20200330	KY	439	5579									e683db18146f3c70866e5138f7c84f76f04bc09a	2020-03-30T20:00:00Z	9		6018	6018	6018	21	0	0	432	45	477
20200330	LA	4025	30008		1185				385			06ff7ea1f0e4cc7ea2a7b1d27e4e0ae275c5a43e	2020-03-30T20:00:00Z	185		34033	34033	34033	22	34	0	5677	485	6162
20200330	MA	5653	37166			453						76b01afaf13af34dca1ffaffa88c696ca0edb7af	2020-03-30T20:00:00Z	124	453	42819	42819	42819	25	25	54	2932	797	3729
20200330	MD	1413	13316			353						ea51bd505bfb1c35306ee4e4b22abdad5d2820d8	2020-03-30T20:00:00Z	15	353	14729	14729	14729	24	5	76	962	174	1136
20200330	ME	275	3394			49					41	fe7606d23c550ea474d64f9540019641a5da2680	2020-03-30T20:00:00Z	3	49	3669	3669	3669	23	0	49	0	22	22
20200330	MI	10901	21183									2ceff9e794b8c31ee7d7191153cdbcfdae09ba51	2020-03-30T20:00:00Z	184		32084	32084	32084	26	52	0	5507	891	6398
20200330	MN	576	18246		56	92	24	24				f4fd6f4736f788b58399563a48e0a4a14c120ff4	2020-03-30T20:00:00Z	10	92	18822	18822	18822	27	1	17	1092	73	1165
20200330	MO	1031	13204									932b312edc6f1709cc6feaa4afd9e492c17be555	2020-03-30T20:00:00Z	13		14235	14235	14235	29	3	0	1657	193	1850
20200330	MP	2										330007cfa03e74e1da2c74b8b75a41f075ed1f10	2020-03-30T20:00:00Z			2	2	2	69	0	0	0	0	0
20200330	MS	847	2989			195						306cc9d00ab15c39bbba409f447156bbece99bfe	2020-03-30T20:00:00Z	16	195	3836	3836	3836	28	2	-40	429	89	518
20200330	MT	171	4143			10						40066be19c800ef5911207f9d482f8ef230d6a60	2020-03-30T20:00:00Z	4	10	4314	4314	4314	30	3	2	0	17	17
20200330	NC	1307	19557		137							4a55f1f47fc6384a52875c590477c7ebd61c8a40	2020-03-30T20:00:00Z	6		20864	20864	20864	37	2	0	1652	267	1919
20200330	ND	109	3728			19					19	68a3b5338b8b1424629db87b97ecbd0c347d7317	2020-03-30T20:00:00Z	2	19	3837	3837	3837	38	1	2	373	11	384
20200330	NE	145	2584	5								088432e8d55e51cb7eaba7eba13d364259f8842c	2020-03-30T20:00:00Z	2		2734	2729	2729	31	0	0	616	37	653
20200330	NH	314	5386	144		45						09deb0331b52dd98962c90342290df5b9d20b889	2020-03-30T20:00:00Z	3	45	5844	5700	5700	33	1	12	862	100	962
20200330	NJ	16636	25224		2000							f214c15223ba6282835a9b067f69ac4f17a2ed28	2020-03-30T20:00:00Z	198		41860	41860	41860	34	37	0	3008	3250	6258
20200330	NM	237	10942		22						26	056758cf1a3b84770e2b01cb509251b9de1724c4	2020-03-30T20:00:00Z	2		11179	11179	11179	35	0	0	173	0	173
20200330	NV	1008	10207									34628b797fa0cbc9196833ea89dc685929e71e86	2020-03-30T20:00:00Z	15		11215	11215	11215	32	1	0	1795	270	2065
20200330	NY	66497	119971		9517	13721	2352				4204	8ff11bd6ca3432e7960be3f3c82d4cfd0f320843	2020-03-30T20:00:00Z	1218	13721	186468	186468	186468	36	253	1646	7124	6984	14108
20200330	OH	1933	25342			475		163				71bcd417ea0891e655685ed3f8422e79a59f4ba8	2020-03-30T20:00:00Z	39	475	27275	27275	27275	39	10	72	6330	280	6610
20200330	OK	481	1207			153	103					b47be4f15b256548273890888c642d0090fa49de	2020-03-30T20:00:00Z	17	153	1688	1688	1688	40	1	13	2	52	54
20200330	OR	606	12277		132	140			39			5ebeddaa7dd640814bb167d138ece738953fc2fc	2020-03-30T20:00:00Z	16	140	12883	12883	12883	41	3	11	1399	58	1457
20200330	PA	4087	33777			386						cac05153a6de7331306734979416c0bbbca4be85	2020-03-30T20:00:00Z	49	386	37864	37864	37864	42	11	33	3716	693	4409
20200330	PR	174	931	794								fd89d6c3b101b8f486f201f326442d416bfd4a2d	2020-03-30T20:00:00Z	6		1899	1105	1105	72	1	0	90	47	137
20200330	RI	402	3187		41		9		6			8f178ec7116e1893386a3222bf829388d99b7499	2020-03-30T20:00:00Z	4		3589	3589	3589	44	1	0	347	108	455
20200330	SC	925	4160			129						ceb9937dd126bead37bfbbd92bde9286cf955c64	2020-03-30T20:00:00Z	18	129	5085	5085	5085	45	2	0	1145	151	1296
20200330	SD	101	3478	0							34	0bb03d9210c26f22f5301e7d3d05499e38494ffb	2020-03-30T20:00:00Z	1		3579	3579	3579	46	0	0	351	11	362
20200330	TN	1834	21470			148						ec22bf9d70375a31624ca8e4f9483a01aac06b52	2020-03-30T20:00:00Z	13	148	23304	23304	23304	47	6	15	2433	297	2730
20200330	TX	2877	33003								38	97f0dea6f50c349bb0a5bb31afde8cf9ad5ffcf8	2020-03-30T20:00:00Z	34		35880	35880	35880	48	0	0	9795	325	10120
20200330	UT	806	15197									9c05aaa04b932a442629dc78d9f4015fc3648184	2020-03-30T20:00:00Z	4		16003	16003	16003	49	2	0	1923	87	2010
20200330	VA	1020	11018			136						1b814b67e1fc83c5f9fdc2e3ca2dc1e7d1fa66d7	2020-03-30T20:00:00Z	25	136	12038	12038	12038	51	3	24	1299	130	1429
20200330	VI	30	126	24								b32a1c0cf911b225e766bdbf0fd0890dc047acdc	2020-03-30T20:00:00Z			180	156	156	78	0	0	3	7	10
20200330	VT	256	3674			18						707ea7e30f8939272fe9b6691b379a0385237953	2020-03-30T20:00:00Z	12	18	3930	3930	3930	50	0	0	208	21	229
20200330	WA	5589	74258									0bdb4dd5cc66a3ff7c14b1b3380abeeec0ebf559	2020-03-30T20:00:00Z	248		79847	79847	79847	53	11	0	4470	468	4938
20200330	WI	1221	15856									23dce446b3a30d5d3dda0c1c88c909196d75aaab	2020-03-30T20:00:00Z	14		17077	17077	17077	55	1	0	-694	109	-585
20200330	WV	126	2984	0		1						ce4f1662c7da92e2834a2a7b3bfdc61882f80794	2020-03-30T20:00:00Z	1	1	3110	3110	3110	54	1	0	279	13	292
20200330	WY	94	1840			17					24	d063fc044d9f24bbc91ef6e673e1bc6e0a0b4e4b	2020-03-30T20:00:00Z	0	17	1934	1934	1934	56	0	2	286	8	294
20200331	AK	119	3594			7						5ec8d7c9ede0e8d30b6f7b63be047ac0ead0b49b	2020-03-31T20:00:00Z	3	7	3713	3713	3713	2	0	0	54	5	59
20200331	AL	981	6298									42eecba7755e229592355c2a117a0c76245f655a	2020-03-31T20:00:00Z	13		7279	7279	7279	1	7	0	604	122	726
20200331	AR	523	5959		64				23		35	a9c9435748295307c8030289e3bbb22dbb61466f	2020-03-31T20:00:00Z	8		6482	6482	6482	5	1	0	697	50	747
20200331	AS	0	3	2								1c73590ddf391630382d8064191c344bc8195a3c	2020-03-31T20:00:00Z	0		5	3	3	60	0	0	3	0	3
20200331	AZ	1289	18082									86a252a1dfcd2659cd4bebccacb9f93428dec0ce	2020-03-31T20:00:00Z	24		19371	19371	19371	4	4	0	2480	132	2612
20200331	CA	7482	21772	57400	1617		657					0d1f030c44db79d66aaebbed5cbc3c295b2838fe	2020-03-31T20:00:00Z	153		86654	29254	29254	6	20	0	1223	1035	2258
20200331	CO	2627	12737		503	414						0736bc2e6ddb8489ecafa706a29941301edb7d9f	2020-03-31T20:00:00Z	51	414	15364	15364	15364	8	0	0	0	0	0
20200331	CT	3128	13029		608							1dbf8c0e8e39af7461e15fb8855c64efc447b563	2020-03-31T20:00:00Z	69		16157	16157	16157	9	33	0	1000	557	1557
20200331	DC	495	3262	2							121	5434bf0aabd9cdefb5f6ade62555f66bf0231f65	2020-03-31T20:00:00Z	9		3759	3757	3757	11	0	0	580	94	674
20200331	DE	319	3696		57						22	2a0658af704fddd0065e7d3e957e71bf99c9f435	2020-03-31T20:00:00Z	10		4015	4015	4015	10	4	0	1480	55	1535
20200331	FL	6338	54285	1163		823						c0d094c60a3352b108e4b759b45b066bd56cc068	2020-03-31T20:00:00Z	77	823	61786	60623	60623	12	14	171	6060	865	6925
20200331	GA	3929	12252			833						59e2183e84ee35f0e1c3432ef7380d6b2ba4f740	2020-03-31T20:00:00Z	111	833	16181	16181	16181	13	24	126	2337	1120	3457
20200331	GU	69	371		19		2				7	9bc093e770b32b248bc697d62d378eb33af1c668	2020-03-31T20:00:00Z	2		440	440	440	66	1	0	19	11	30
20200331	HI	204	8471			12		6			49	655f60069fde91c6736a5f66d52dbd65ea100e33	2020-03-31T20:00:00Z		12	8675	8675	8675	15	0	0	646	29	675
20200331	IA	497	6888		61	94					33	4ec1acfc172943306bb03e7153d7f1958591191d	2020-03-31T20:00:00Z	7	94	7385	7385	7385	19	1	20	726	73	799
20200331	ID	415	5297			45		6				6f7851470fbaf9166e84cbeb782d870ec1bbb384	2020-03-31T20:00:00Z	7	45	5712	5712	5712	16	1	6	901	105	1006
20200331	IL	5994	29231									979983c53f3fef1cf573ae3a61de7f9166197b17	2020-03-31T20:00:00Z	99		35225	35225	35225	17	26	0	3842	937	4779
20200331	IN	2159	11214									76b4fbd00067fbb532bb2d0c63800ffa814d75c9	2020-03-31T20:00:00Z	49		13373	13373	13373	18	14	0	1342	373	1715
20200331	KS	428	4996			79						12716e5b136e60836429eab2bb08477c7ca6d529	2020-03-31T20:00:00Z	9	79	5424	5424	5424	20	1	13	442	60	502
20200331	KY	480	6330									37e85814eaa2e8744faaf12a5995d3a1d5958614	2020-03-31T20:00:00Z	11		6810	6810	6810	21	2	0	751	41	792
20200331	LA	5237	33730		1355				438			cb012c368afcbcc2ef27ae4c8341f028b6d69381	2020-03-31T20:00:00Z	239		38967	38967	38967	22	54	0	3722	1212	4934
20200331	MA	6521	40440			562						edc9ca27a7dec072cc2db7a972f1c6d098e59e10	2020-03-31T20:00:00Z	153	562	46961	46961	46961	25	29	109	3274	868	4142
20200331	MD	1660	14868			429						d7bfec3c323983994ff111c9de7dc7addc251550	2020-03-31T20:00:00Z	18	429	16528	16528	16528	24	3	76	1552	247	1799
20200331	ME	303	6088			57					68	9a8dc48e67c43030905fcae8d51b29844ca227ad	2020-03-31T20:00:00Z	5	57	6391	6391	6391	23	2	8	2694	28	2722
20200331	MI	11875	23979									ab147c05b259014d46b9027e65d44d7d12f869f2	2020-03-31T20:00:00Z	259		35854	35854	35854	26	75	0	2796	974	3770
20200331	MN	629	19151		56	112	26	26				cb5ae95ed3bb94c2e6a93343b3be56544a28c7e0	2020-03-31T20:00:00Z	12	112	19780	19780	19780	27	2	20	905	53	958
20200331	MO	1327	14614									4fc56f79bf2224a97947093ebb74ae8bf0a5c36f	2020-03-31T20:00:00Z	14		15941	15941	15941	29	1	0	1410	296	1706
20200331	MP	2										ffa5f54a292f871515c1817ce333527b48f76d79	2020-03-31T20:00:00Z			2	2	2	69	0	0	0	0	0
20200331	MS	937	3537			211						b44e85184d9a95e733dd5b77766d46986a09876a	2020-03-31T20:00:00Z	20	211	4474	4474	4474	28	4	16	548	90	638
20200331	MT	184	4234			14						501a4ed165fe9f891b45ef2af4b82b23f264ef3a	2020-03-31T20:00:00Z	4	14	4418	4418	4418	30	0	4	91	13	104
20200331	NC	1498	21608		157							d94d3c30bef4275e3636d15317c59e0091ab2e9e	2020-03-31T20:00:00Z	8		23106	23106	23106	37	2	0	2051	191	2242
20200331	ND	126	4131			21					30	165f85808067a5516ef0cffab5966fd74ac37fd3	2020-03-31T20:00:00Z	3	21	4257	4257	4257	38	1	2	403	17	420
20200331	NE	172	2931	8								b3674a50a3d04771860eca37b3917ee82b88fbba	2020-03-31T20:00:00Z	3		3111	3103	3103	31	1	0	347	27	374
20200331	NH	314	5413	65		45						68bb996e94c06de538bf71b4b97068a9acae4c3f	2020-03-31T20:00:00Z	3	45	5792	5727	5727	33	0	0	27	0	27
20200331	NJ	18696	27077		2000							407885b56f3b2687f57779a9981c027b0ebd092d	2020-03-31T20:00:00Z	267		45773	45773	45773	34	69	0	1853	2060	3913
20200331	NM	281	12246		22						26	9318d0f9b076da040387faac6c578323bf64ae5b	2020-03-31T20:00:00Z	4		12527	12527	12527	35	2	0	1304	44	1348
20200331	NV	1113	10681									75bc5c5fe829f18065e4706cf35ef2994fb69f7b	2020-03-31T20:00:00Z	17		11794	11794	11794	32	2	0	474	105	579
20200331	NY	75795	129391		10929	15904	2710				4975	b82085af96dba94baabf7e0b7cf6e7b539cce21b	2020-03-31T20:00:00Z	1550	15904	205186	205186	205186	36	332	2183	9420	9298	18718
20200331	OH	2199	26992			585		198				10fe4fc7d3c11a63cedf85d22ac82fcbee137d99	2020-03-31T20:00:00Z	55	585	29191	29191	29191	39	16	110	1650	266	1916
20200331	OK	565	1229			177	83					519df67e7bc7167c52872bf04f91fcbcabb2b786	2020-03-31T20:00:00Z	23	177	1794	1794	1794	40	6	24	22	84	106
20200331	OR	690	13136		132	154			40			75deaaf7ba4817dfbf64577e2466eee6fd6d5a5b	2020-03-31T20:00:00Z	18	154	13826	13826	13826	41	2	14	859	84	943
20200331	PA	4843	37645			514						f2ddb226108bf8650a4c9d6b6394ff9083e3adbc	2020-03-31T20:00:00Z	63	514	42488	42488	42488	42	14	128	3868	756	4624
20200331	PR	239	1195	854								78117516d9037f5282375c81906d6c029a53bf68	2020-03-31T20:00:00Z	8		2288	1434	1434	72	2	0	264	65	329
20200331	RI	489	3476		59		9		6		35	bf796f9edfb484dec716499b5f5cc3d2391f2b6a	2020-03-31T20:00:00Z	8		3965	3965	3965	44	4	0	289	87	376
20200331	SC	1083	4616			259						34a657bc2def360f99f18a1a872eae0f3b37583b	2020-03-31T20:00:00Z	22	259	5699	5699	5699	45	4	130	456	158	614
20200331	SD	108	3609	0		12					44	1dfa391214d591fb4af733f72b7006016c4f3309	2020-03-31T20:00:00Z	1	12	3717	3717	3717	46	0	12	131	7	138
20200331	TN	2239	25121			175					121	8b236550ae5ec5e539ddcd63854658d0193987d2	2020-03-31T20:00:00Z	23	175	27360	27360	27360	47	10	27	3651	405	4056
20200331	TX	3266	39726		196						38	9566b8b35846c815aa661bd2eff724a717eb8062	2020-03-31T20:00:00Z	41		42992	42992	42992	48	7	0	6723	389	7112
20200331	UT	887	17626			73						df48bc20a6b94395ef809b6483a81ac976f07c72	2020-03-31T20:00:00Z	5	73	18513	18513	18513	49	1	73	2429	81	2510
20200331	VA	1250	12151			165						94c6ced5cbd2d7474ef25844e4f1c69d185328b8	2020-03-31T20:00:00Z	27	165	13401	13401	13401	51	2	29	1133	230	1363
20200331	VI	30	126	24							21	aa85d4eb0661c567f1f2843ad6583c65fa67411e	2020-03-31T20:00:00Z			180	156	156	78	0	0	0	0	0
20200331	VT	293	3957		21	36					15	f7ff1c5b387b478086752b2ba379a2aaab0bf9fd	2020-03-31T20:00:00Z	13	36	4250	4250	4250	50	1	18	283	37	320
20200331	WA	6049	78384									5fa102007f07e51ccd432c033a2b5cdc28e5419c	2020-03-31T20:00:00Z	262		84433	84433	84433	53	14	0	4126	460	4586
20200331	WI	1351	17375			337						5743ca4c966b5e5a927d00d404c31fbb7cc91341	2020-03-31T20:00:00Z	16	337	18726	18726	18726	55	2	337	1519	130	1649
20200331	WV	162	3981			1						8e2d2b08f0436cdcaf61239f004ddbef807c2a89	2020-03-31T20:00:00Z	1	1	4143	4143	4143	54	0	0	997	36	1033
20200331	WY	109	1999			17					26	56481c095ddf7e629ed8e0a3c0eedf3ce33180f7	2020-03-31T20:00:00Z	0	17	2108	2108	2108	56	0	0	159	15	174
20200401	AK	133	4470			9						28dfb9b2615a8df04f8c622ad2fb590a6f7da833	2020-04-01T20:00:00Z	3	9	4603	4603	4603	2	0	2	876	14	890
20200401	AL	1077	6697									9bd398e733a5ca5042bde1fd8ce2831fc248b0b1	2020-04-01T20:00:00Z	26		7774	7774	7774	1	13	0	399	96	495
20200401	AR	584	7354		56	90			25	32	42	eb0f33b592be1e182660fe530097a09b66431f2c	2020-04-01T20:00:00Z	10	90	7938	7938	7938	5	2	90	1395	61	1456
20200401	AS	0	3	2								7474fa36854837781f641e06f111c2a7d8da13ac	2020-04-01T20:00:00Z	0		5	3	3	60	0	0	0	0	0
20200401	AZ	1413	19645									d12f3f1c80a1844af89ea00e1077f5095cd54767	2020-04-01T20:00:00Z	29		21058	21058	21058	4	5	0	1563	124	1687
20200401	CA	8155	21772	57400	1855		774					36cc579cf1bdcc8118bbf943a1f3239abe7ce41b	2020-04-01T20:00:00Z	171		87327	29927	29927	6	18	0	0	673	673
20200401	CO	2966	13883		574	509						8bf82f524a8c38e9ae041e7b6f92ab5b5e55426c	2020-04-01T20:00:00Z	69	509	16849	16849	16849	8	18	95	1146	339	1485
20200401	CT	3557	13043		766							4a71572b502d2295cf11a95ae6bb803e6c0ac2eb	2020-04-01T20:00:00Z	85		16600	16600	16600	9	16	0	14	429	443
20200401	DC	586	3262	2							142	8a7aef6408b5c008467ada52ef83bc9e47d8af28	2020-04-01T20:00:00Z	11		3850	3848	3848	11	2	0	0	91	91
20200401	DE	368	4015		51						49	ff8626da96327ed24e907f8daedaf58b38fceca9	2020-04-01T20:00:00Z	11		4383	4383	4383	10	1	0	319	49	368
20200401	FL	6955	59529	1235		949						d9a24f33db59e2a7276a3019ee2e37f41f9bfb06	2020-04-01T20:00:00Z	87	949	67719	66484	66484	12	10	126	5244	617	5861
20200401	GA	4638	15688			952						d6147a1075561f5d68ac98a7cb4dedb3e75bcd4c	2020-04-01T20:00:00Z	139	952	20326	20326	20326	13	28	119	3436	709	4145
20200401	GU	77	406		19		2				9	c96d716269ed8689ada87b505715996beb241cff	2020-04-01T20:00:00Z	3		483	483	483	66	1	0	35	8	43
20200401	HI	208	8721			13		6			58	46d6cbdc0fe52b7c89e99d61bc60c6ddb4a7ab6d	2020-04-01T20:00:00Z	1	13	8929	8929	8929	15	1	1	250	4	254
20200401	IA	549	7304		63	99					118	c2d7f358dcc4c936b1651f06d65c5bd7ef3ab8a2	2020-04-01T20:00:00Z	9	99	7853	7853	7853	19	2	5	416	52	468
20200401	ID	525	6076			46		7				cc12e3fa599537f47fad0258e0009e6ef9fe0581	2020-04-01T20:00:00Z	9	46	6601	6601	6601	16	2	1	779	110	889
20200401	IL	6980	33404									026b984139faebf730612961db2541ecac874f45	2020-04-01T20:00:00Z	141		40384	40384	40384	17	42	0	4173	986	5159
20200401	IN	2565	11810									fcc053001d98ddb6739b2610781931fbb476aac3	2020-04-01T20:00:00Z	65		14375	14375	14375	18	16	0	596	406	1002
20200401	KS	482	5411			114						d8abbc3a45478014e68bb1033ec072f19a68ec6a	2020-04-01T20:00:00Z	10	114	5893	5893	5893	20	1	35	415	54	469
20200401	KY	591	6965									d401a0f0702a3e7442668504f89d9bbf0fd9db08	2020-04-01T20:00:00Z	17		7556	7556	7556	21	6	0	635	111	746
20200401	LA	6424	39352		1498				490			ac01fe3940d3352133ae344db486ff72f25cf244	2020-04-01T20:00:00Z	273		45776	45776	45776	22	34	0	5622	1187	6809
20200401	MA	7639	44125			682						e0407c3d9a8a7611958812ce2d32351e6d4eb48d	2020-04-01T20:00:00Z	187	682	51764	51764	51764	25	34	120	3685	1118	4803
20200401	MD	1985	17233			522						37fdabd80821d81988b5e5a11005bbe7e3a77a5f	2020-04-01T20:00:00Z	31	522	19218	19218	19218	24	13	93	2365	325	2690
20200401	ME	344	6088			63					80	d31aa8304a5b094eb4d5598468a141d0f896f408	2020-04-01T20:00:00Z	7	63	6432	6432	6432	23	2	6	0	41	41
20200401	MI	12888	27237									0792f1570e8e7519be93e514a705700ec6daeb6d	2020-04-01T20:00:00Z	337		40125	40125	40125	26	78	0	3258	1013	4271
20200401	MN	689	20502		54	122	27	27				f3620fcfc12dce927a8e2f46922b59df0e351756	2020-04-01T20:00:00Z	17	122	21191	21191	21191	27	5	10	1351	60	1411
20200401	MO	1581	15846									dc97aa93ab282b95a3c23db92cd5efdf0b46ac22	2020-04-01T20:00:00Z	18		17427	17427	17427	29	4	0	1232	254	1486
20200401	MP	6										5fb1a4bb5496638fbba1216c23902a9938e1eaac	2020-04-01T20:00:00Z			6	6	6	69	0	0	0	4	4
20200401	MS	1073	3712			332						03c61b979c5d42a05f6620424c0f7090acc01647	2020-04-01T20:00:00Z	22	332	4785	4785	4785	28	2	121	175	136	311
20200401	MT	208	4710			17						5c9460763670b2514d789493ad77a8e06dc8bcc2	2020-04-01T20:00:00Z	5	17	4918	4918	4918	30	1	3	476	24	500
20200401	NC	1584	24659		204							70807abafbcbc2da31b4f44c7523196116df4f15	2020-04-01T20:00:00Z	10		26243	26243	26243	37	2	0	3051	86	3137
20200401	ND	142	4351			23					34	d5fcb30b1ccee3f5ace04e24072d51272e7e9d5b	2020-04-01T20:00:00Z	3	23	4493	4493	4493	38	0	2	220	16	236
20200401	NE	210	3475	8								a736e9df99d379949dec4b420b4fe03c5a5b32b4	2020-04-01T20:00:00Z	4		3693	3685	3685	31	1	0	544	38	582
20200401	NH	415	5985	97		56					56	0a1a84677bbb59edf20b69ca4a71ad7f70bae202	2020-04-01T20:00:00Z	4	56	6497	6400	6400	33	1	11	572	101	673
20200401	NJ	22255	30387		2000							970ca703cb183143daa9b6b3cb9b5b95746de860	2020-04-01T20:00:00Z	355		52642	52642	52642	34	88	0	3310	3559	6869
20200401	NM	315	12925		24						26	3beefaa3bff9114ea2bf131529a2f0e13eecd129	2020-04-01T20:00:00Z	5		13240	13240	13240	35	1	0	679	34	713
20200401	NV	1279	11519									99ca8c448bcd3a57ffe6454db6a4b2533447a96b	2020-04-01T20:00:00Z	26		12798	12798	12798	32	9	0	838	166	1004
20200401	NY	83712	137168		12226	18368	3022				6142	0b906bb4c9631eecca95b6183d50bee067b4bbc2	2020-04-01T20:00:00Z	1941	18368	220880	220880	220880	36	391	2464	7777	7917	15694
20200401	OH	2547	26992			679		222				9742acfe1c987695868db136a9cc02a8e558dc7d	2020-04-01T20:00:00Z	65	679	29539	29539	29539	39	10	94	0	348	348
20200401	OK	719	1248		174	219	98					857cacccae911c7d1d0003cb7fc05aa82d7ac1f1	2020-04-01T20:00:00Z	30	219	1967	1967	1967	40	7	42	19	154	173
20200401	OR	736	13136		132	154			40			1f1edcb802acf42ba4967cdfed4f48c270347c97	2020-04-01T20:00:00Z	18	154	13872	13872	13872	41	0	0	0	46	46
20200401	PA	5805	42427			620						575ea7e224d4f1f6797bed8fe0a7902daad3ffab	2020-04-01T20:00:00Z	74	620	48232	48232	48232	42	11	106	4782	962	5744
20200401	PR	286	1409	897								ae0129f382eb5f04d790633ebc4cfb9e7e00f89a	2020-04-01T20:00:00Z	11		2592	1695	1695	72	3	0	214	47	261
20200401	RI	566	3831		60		14		6		35	d6bd45c8f92d8d9e8b397cf13b291acb33c74944	2020-04-01T20:00:00Z	10		4397	4397	4397	44	2	0	355	77	432
20200401	SC	1293	5033			349						a321818d113ea1e8063433667ca10f117f264d11	2020-04-01T20:00:00Z	26	349	6326	6326	6326	45	4	90	417	210	627
20200401	SD	129	3903	0		12					51	321e6948f2b0f05bf9e515252aed1d4ec4873a57	2020-04-01T20:00:00Z	2	12	4032	4032	4032	46	1	0	294	21	315
20200401	TN	2683	29769			200					137	9e9bb3593287cbf3b938263422d21dba45a771e1	2020-04-01T20:00:00Z	24	200	32452	32452	32452	47	1	25	4648	444	5092
20200401	TX	3997	43860		196						38	acd01e7eaf0e46a8473dd525c35a0c4fecbeca15	2020-04-01T20:00:00Z	58		47857	47857	47857	48	17	0	4134	731	4865
20200401	UT	1012	20155			91						3060e79ad1d88a94c41b61754e101f096b677716	2020-04-01T20:00:00Z	7	91	21167	21167	21167	49	2	18	2529	125	2654
20200401	VA	1484	13860			305		145		108		3978f9b311c4141c1b8cab5ace841ef8bff698d3	2020-04-01T20:00:00Z	34	305	15344	15344	15344	51	7	140	1709	234	1943
20200401	VI	30	126	24							21	a7b58dc10565c19782a05701feaed42d38a8fb8e	2020-04-01T20:00:00Z			180	156	156	78	0	0	0	0	0
20200401	VT	321	4174		30	45					15	09d62e8a97e7673d2cb199f97cefebe931639672	2020-04-01T20:00:00Z	16	45	4495	4495	4495	50	3	9	217	28	245
20200401	WA	6540	82557									c1c4710b66a9354f608a3668ef129a8dfecd7ba8	2020-04-01T20:00:00Z	282		89097	89097	89097	53	20	0	4173	491	4664
20200401	WI	1550	18819			398						3a304dc1edaaf3c59465b033f7b4aa76ad3dec32	2020-04-01T20:00:00Z	24	398	20369	20369	20369	55	8	61	1444	199	1643
20200401	WV	191	4384			1						264082faaa6983c76d88bf13c4444943677bfd72	2020-04-01T20:00:00Z	1	1	4575	4575	4575	54	0	0	403	29	432
20200401	WY	130	2218			18					31	a5690ff900709e2e51e09c47b186c26c6bb7d126	2020-04-01T20:00:00Z	0	18	2348	2348	2348	56	0	1	219	21	240
20200402	AK	143	4879			9						87a29f5de0e12ea1b772006bfa38cdee3327489e	2020-04-02T20:00:00Z	3	9	5022	5022	5022	2	0	0	409	10	419
20200402	AL	1233	7503									1a78d31c95bd0d315fc61461107fcd8c66e53b43	2020-04-02T20:00:00Z	32		8736	8736	8736	1	6	0	806	156	962
20200402	AR	643	7880		66	100			23	32	47	d9bd463d4e0eec83d73a3185176ba4d9bb0e7a98	2020-04-02T20:00:00Z	12	100	8523	8523	8523	5	2	10	526	59	585
20200402	AS	0	3	2								33ed9ee9243012a2f29381536962f508253e1df0	2020-04-02T20:00:00Z	0		5	3	3	60	0	0	0	0	0
20200402	AZ	1598	21111									6e70cfc7ece882cb642606ef4d42687c36b5f6cc	2020-04-02T20:00:00Z	32		22709	22709	22709	4	3	0	1466	185	1651
20200402	CA	9191	23809	59500	1922		816					99877fe91b05bb13daef3f63c02c50d2a271e7f5	2020-04-02T20:00:00Z	203		92500	33000	33000	6	32	0	2037	1036	3073
20200402	CO	3342	15303		698	620						54c77e38711f0c15356f554fa669ccfb4f8e6f50	2020-04-02T20:00:00Z	80	620	18645	18645	18645	8	11	111	1420	376	1796
20200402	CT	3824	14476		827							bbaf84bc79e98252465e76199b3d66cb58316223	2020-04-02T20:00:00Z	112		18300	18300	18300	9	27	0	1433	267	1700
20200402	DC	653	4417								173	bb0f0a7da39336cefc7629d9814ca0bd2a83e358	2020-04-02T20:00:00Z	12		5070	5070	5070	11	1	0	1155	67	1222
20200402	DE	393	4566		56						49	ed433f1aae9fc98fb0f7510f5bbd3f0bd9cdf5ab	2020-04-02T20:00:00Z	12		4959	4959	4959	10	1	0	551	25	576
20200402	FL	8010	69286	1285		1123						174161bf2644248219c4f77323f7aa378fc8d409	2020-04-02T20:00:00Z	128	1123	78581	77296	77296	12	41	174	9757	1055	10812
20200402	GA	5348	17609			1056						15b36e0f73598e9edefa4eb26b735231587f472d	2020-04-02T20:00:00Z	163	1056	22957	22957	22957	13	24	104	1921	710	2631
20200402	GU	82	442		19		2				12	50fcb6de190ca75d99bd2eaf474a7bf0c5156550	2020-04-02T20:00:00Z	3		524	524	524	66	0	0	36	5	41
20200402	HI	258	10206			15		6			69	ac8dc9b5da36db2163bbfdd8ca59dd03cfec5f3d	2020-04-02T20:00:00Z	1	15	10464	10464	10464	15	0	2	1485	50	1535
20200402	IA	614	8054		74	120					46	1f5c0a22d84a29b633b8b5a1fd1154e5b7a69bd9	2020-04-02T20:00:00Z	11	120	8668	8668	8668	19	2	21	750	65	815
20200402	ID	669	6613			49		7				378cb12d7518fb0b43fcd79e17608a1b0d3a2d1c	2020-04-02T20:00:00Z	9	49	7282	7282	7282	16	0	3	537	144	681
20200402	IL	7695	35961									1a8b1e0bab7743ed9c982d78d0d7844622a6d6a3	2020-04-02T20:00:00Z	157		43656	43656	43656	17	16	0	2557	715	3272
20200402	IN	3039	13246									7efa7f48655167cc1d748ae1740c9b97dd06a209	2020-04-02T20:00:00Z	78		16285	16285	16285	18	13	0	1436	474	1910
20200402	KS	552	6059			138						e1d064496cc599d8997422f5393e363895fed048	2020-04-02T20:00:00Z	13	138	6611	6611	6611	20	3	24	648	70	718
20200402	KY	680	7220									9ab2e64fd49a2aba449f469559e03c171789906f	2020-04-02T20:00:00Z	20		7900	7900	7900	21	3	0	255	89	344
20200402	LA	9150	41936		1639				507			74378a606d03569d38f8e7ee8f3eb876d17a661a	2020-04-02T20:00:00Z	310		51086	51086	51086	22	37	0	2584	2726	5310
20200402	MA	8867	47767			813						f3a6132bed37ee93dcf5112edd7177035fe8225f	2020-04-02T20:00:00Z	229	813	56634	56634	56634	25	42	131	3642	1228	4870
20200402	MD	2331	18890			582					81	ecc07bae25f936e57b3850a6ce3bcb5de2a72e94	2020-04-02T20:00:00Z	36	582	21221	21221	21221	24	5	60	1657	346	2003
20200402	ME	376	6088			68					94	06fbf4e13e1f498f67a0c8c3ed6230b5d2545f50	2020-04-02T20:00:00Z	7	68	6464	6464	6464	23	0	5	0	32	32
20200402	MI	14117	30368									abebb0f8a0764dcc090aee82a1c844333dae4b87	2020-04-02T20:00:00Z	417		44485	44485	44485	26	80	0	3131	1229	4360
20200402	MN	742	21652		75	138	38	38				af6b7633af8e8dd204b0ba17fe37e8ade6cd0abb	2020-04-02T20:00:00Z	18	138	22394	22394	22394	27	1	16	1150	53	1203
20200402	MO	1834	17849									db61b660ddb54194c33a182e92605bcbeccb7e37	2020-04-02T20:00:00Z	19		19683	19683	19683	29	1	0	2003	253	2256
20200402	MP	8	13	12								4c6b9b16d6a6f74a9d5d88fac1a5f162fbf047df	2020-04-02T20:00:00Z	1		33	21	21	69	1	0	13	2	15
20200402	MS	1177	4753			360						3fcf47375c2d49eb03ea205131eac0e18c42a29d	2020-04-02T20:00:00Z	26	360	5930	5930	5930	28	4	28	1041	104	1145
20200402	MT	227	5093			20						83ed127512ee7881e2dc28380478203d2775dbaa	2020-04-02T20:00:00Z	5	20	5320	5320	5320	30	0	3	383	19	402
20200402	NC	1857	26822		184							02a3e91a943b52c408f70185009c0908f88ffe18	2020-04-02T20:00:00Z	16		28679	28679	28679	37	6	0	2163	273	2436
20200402	ND	159	4821			28					43	772ba7dafcd9354101e253cccb816ef1eebf1dc7	2020-04-02T20:00:00Z	3	28	4980	4980	4980	38	0	5	470	17	487
20200402	NE	246	3978	11								1e5adc3c19a8d6dfeddcd695a6e27c0091ee0f4a	2020-04-02T20:00:00Z	5		4235	4224	4224	31	1	0	503	36	539
20200402	NH	415	6078	126		58					91	85834510c408ec08a6cc26b011efba15b9c91fa4	2020-04-02T20:00:00Z	4	58	6619	6493	6493	33	0	2	93	0	93
20200402	NJ	25590	33520		2000							787104ddf97e6c1c54a17fc84bff2f6cf5801c39	2020-04-02T20:00:00Z	537		59110	59110	59110	34	182	0	3133	3335	6468
20200402	NM	363	13648		31						26	63f4d9a139969285dde777b0114ad3dfa234ef53	2020-04-02T20:00:00Z	6		14011	14011	14011	35	1	0	723	48	771
20200402	NV	1458	12588									ac281047995939a05d81fab70153c5a347c9a93f	2020-04-02T20:00:00Z	38		14046	14046	14046	32	12	0	1069	179	1248
20200402	NY	92381	146584		13383	20817	3396				7434	764d0566c27be04c416c502640d5fffbcb8cad26	2020-04-02T20:00:00Z	2373	20817	238965	238965	238965	36	432	2449	9416	8669	18085
20200402	OH	2902	32016			802		260				9cb637113ec0c42f449d0e11e3fb945befdcb348	2020-04-02T20:00:00Z	81	802	34918	34918	34918	39	16	123	5024	355	5379
20200402	OK	879	1265		182	257	144					5085d08567113dc9cd8b3fe10058c452e252bef7	2020-04-02T20:00:00Z	34	257	2144	2144	2144	40	4	38	17	160	177
20200402	OR	826	15259		134	188			38			52a7aca8aaa9fe439cda2bd887a39b03c5c9dd41	2020-04-02T20:00:00Z	21	188	16085	16085	16085	41	3	34	2123	90	2213
20200402	PA	7016	47698			730						0dc7935c18797a0f7616c41c364e159c12d62657	2020-04-02T20:00:00Z	90	730	54714	54714	54714	42	16	110	5271	1211	6482
20200402	PR	316	1604	1119								2b9a9af18f7c56e17ab89f48b071e4c9afd668a9	2020-04-02T20:00:00Z	12		3039	1920	1920	72	1	0	195	30	225
20200402	RI	657	4412		72		14		6		35	5534b1ed82ad8e56d32d7f50c21589687d7b1c1f	2020-04-02T20:00:00Z	12		5069	5069	5069	44	2	0	581	91	672
20200402	SC	1554	5441			896						0226337007d3996a9de9db3c450c9eae6f65f47d	2020-04-02T20:00:00Z	31	896	6995	6995	6995	45	5	547	408	261	669
20200402	SD	165	4217	0		17					57	4503bb5ad5f51410838cf0a227b9d7ebeb19f745	2020-04-02T20:00:00Z	2	17	4382	4382	4382	46	0	5	314	36	350
20200402	TN	2845	31766			263					220	59629453e17df16d80dffa1ce35c5dcb1e94c5a2	2020-04-02T20:00:00Z	32	263	34611	34611	34611	47	8	63	1997	162	2159
20200402	TX	4669	46010		196						38	57c7248c663ba35f47dddb6ce04cf2c62d885de3	2020-04-02T20:00:00Z	70		50679	50679	50679	48	12	0	2150	672	2822
20200402	UT	1074	20155			100						ae818e14f015da994e59de550caffbe290355ea3	2020-04-02T20:00:00Z	7	100	21229	21229	21229	49	0	9	0	62	62
20200402	VA	1706	15883		246	305		145		108		9796a8ec0aabb4d2cffe52ed46445fae43bd50c6	2020-04-02T20:00:00Z	41	305	17589	17589	17589	51	7	0	2023	222	2245
20200402	VI	33	149	42							25	0361adbd93f9cc390d8b9459a98f69fdd89577c7	2020-04-02T20:00:00Z			224	182	182	78	0	0	23	3	26
20200402	VT	338	4711		29	45					15	7510d18997abe87e7201c6841efcdf23546e72e3	2020-04-02T20:00:00Z	17	45	5049	5049	5049	50	1	0	537	17	554
20200402	WA	6893	86889									98715d027b85da34f5759ed8b27f3e2ce4f92d25	2020-04-02T20:00:00Z	310		93782	93782	93782	53	28	0	4332	353	4685
20200402	WI	1730	20317			461						834fc46c2905f903a94bd047bced3c8b65158dbe	2020-04-02T20:00:00Z	31	461	22047	22047	22047	55	7	63	1498	180	1678
20200402	WV	217	5276			1						bf37a7e21c11c01b281839b088a20c114f1455eb	2020-04-02T20:00:00Z	2	1	5493	5493	5493	54	1	0	892	26	918
20200402	WY	150	2439			19					31	eb0c78de23230d157b8ec36ace867b3cb3657118	2020-04-02T20:00:00Z	0	19	2589	2589	2589	56	0	1	221	20	241
20200403	AK	157	5859			15						192f851a8f9b68576ed308814322d1333b538699	2020-04-03T20:00:00Z	3	15	6016	6016	6016	2	0	6	980	14	994
20200403	AL	1432	8187									2321b8fce440dd33ac0feef0e923113ffffbf603	2020-04-03T20:00:00Z	35		9619	9619	9619	1	3	0	684	199	883
20200403	AR	704	8995		71	105			26	39	60	a129a75b81c57893907409886ae725cdb64e4b2c	2020-04-03T20:00:00Z	12	105	9699	9699	9699	5	0	5	1115	61	1176
20200403	AS	0	3	2								927c34f4a05fc499874a1e27f00bc9b1f4fe7fe3	2020-04-03T20:00:00Z	0		5	3	3	60	0	0	0	0	0
20200403	AZ	1769	22904									2034453edd5b83833266bd4b71eb40738571fb8e	2020-04-03T20:00:00Z	41		24673	24673	24673	4	9	0	1793	171	1964
20200403	CA	10701	24599	59500	2188		901					67f105bfa3690e07b85e362a0c6c43aa796aba45	2020-04-03T20:00:00Z	237		94800	35300	35300	6	34	0	790	1510	2300
20200403	CO	3728	16683		739	710						7fabb770d24cefb51234aade04a64761abbb9ebd	2020-04-03T20:00:00Z	97	710	20411	20411	20411	8	17	90	1380	386	1766
20200403	CT	4914	15101		909							1951d0ca03e6ab2d9bffc4856b060402c69ea7e6	2020-04-03T20:00:00Z	131		20015	20015	20015	9	19	0	625	1090	1715
20200403	DC	757	4827								206	fbf3f83530b301cee1d7dc47fd0719b435edc428	2020-04-03T20:00:00Z	15		5584	5584	5584	11	3	0	410	104	514
20200403	DE	450	4995		63						71	b840b5921e6e7a1adc67cdefd1c22f4e046d277a	2020-04-03T20:00:00Z	14		5445	5445	5445	10	2	0	429	57	486
20200403	FL	9585	82137	1225		1287						b57074c59ada3265eae0eff0d8740ad16a99e8cd	2020-04-03T20:00:00Z	163	1287	92947	91722	91722	12	35	164	12851	1575	14426
20200403	GA	5831	19434			1158						c82f88637af7d0c85b2360390bb2386b0da43065	2020-04-03T20:00:00Z	184	1158	25265	25265	25265	13	21	102	1825	483	2308
20200403	GU	84	459		19		2				14	043fa723d9c8baf2770180cf58a90543d8ada0b2	2020-04-03T20:00:00Z	4		543	543	543	66	1	0	17	2	19
20200403	HI	285	10206			15		6			72	1c81c643bccf41f562ee8a0b1565f639a71e5cb7	2020-04-03T20:00:00Z	2	15	10491	10491	10491	15	1	0	0	27	27
20200403	IA	699	8754		80	138					188	feb894b5b255cf3a6496c9856b448a6307f9b022	2020-04-03T20:00:00Z	11	138	9453	9453	9453	19	0	18	700	85	785
20200403	ID	891	7054			56		7				a3f3c21c0ca004354535ce3e1e5108d313bd5a30	2020-04-03T20:00:00Z	9	56	7945	7945	7945	16	0	7	441	222	663
20200403	IL	8904	39144									5393eb554824524a4a63bbec9c795869c7869414	2020-04-03T20:00:00Z	210		48048	48048	48048	17	53	0	3183	1209	4392
20200403	IN	3437	14398									b6a582ed478dfba401e4a56efe6e9e4a1b532d04	2020-04-03T20:00:00Z	102		17835	17835	17835	18	24	0	1152	398	1550
20200403	KS	620	6454			151						423f188ae5bf45319e336f75b49a3708bdbc8494	2020-04-03T20:00:00Z	17	151	7074	7074	7074	20	4	13	395	68	463
20200403	KY	770	12034									b7ec08543b9b2324d60694f6721979dc00c54543	2020-04-03T20:00:00Z	31		12804	12804	12804	21	11	0	4814	90	4904
20200403	LA	10297	43348		1707				535			67272131caf7c308a8c118046b0f4720f48b292a	2020-04-03T20:00:00Z	370		53645	53645	53645	22	60	0	1412	1147	2559
20200403	MA	10303	52685			966						1af458b8004ff96bbec2b2873d34902038eb815c	2020-04-03T20:00:00Z	265	966	62988	62988	62988	25	36	153	4918	1436	6354
20200403	MD	2758	20932			664					159	748f7091af15d9ca085a92ba09b7390f763b6eb5	2020-04-03T20:00:00Z	42	664	23690	23690	23690	24	6	82	2042	427	2469
20200403	ME	432	6088			75					113	4b5209b1b8259d319beb467d9b74d759206853f8	2020-04-03T20:00:00Z	9	75	6520	6520	6520	23	2	7	0	56	56
20200403	MI	15252	33670								56	6d7b1e9deef1dc89156d45d3791fd07684b2b368	2020-04-03T20:00:00Z	479		48922	48922	48922	26	62	0	3302	1135	4437
20200403	MN	789	23438		86	156	40	40				6c45e5c1cc14d97b2d8c49fc1e64ae7a7ebb3861	2020-04-03T20:00:00Z	22	156	24227	24227	24227	27	4	18	1786	47	1833
20200403	MO	2113	19357									4b8f07be28b3788c1fbf8838dfb55730f628b262	2020-04-03T20:00:00Z	19		21470	21470	21470	29	0	0	1508	279	1787
20200403	MP	8	13	10								6642918d88a155cb1d4ec9916bd848942a950a82	2020-04-03T20:00:00Z	1		31	21	21	69	0	0	0	0	0
20200403	MS	1358	4753			420						8fa26347da7a40d2568c9ec1881dcb83d4ba139c	2020-04-03T20:00:00Z	29	420	6111	6111	6111	28	3	60	0	181	181
20200403	MT	243	5333			24						58d29fc14826e53d165af859f9d3b6aa2a562cd4	2020-04-03T20:00:00Z	5	24	5576	5576	5576	30	0	4	240	16	256
20200403	NC	2093	29505		184							f9a94cae7cfc07dcd853c4ffe5b95a6a7fb2b91c	2020-04-03T20:00:00Z	19		31598	31598	31598	37	3	0	2683	236	2919
20200403	ND	173	5625			29					55	84ef01d179db6bf5d01711b8006489518c3cb319	2020-04-03T20:00:00Z	3	29	5798	5798	5798	38	0	1	804	14	818
20200403	NE	279	4487	11								4afd0964d77f63c02401a16e57510b1d974e875d	2020-04-03T20:00:00Z	6		4777	4766	4766	31	1	0	509	33	542
20200403	NH	479	6575	114		73					101	d868c7b35e0058b0fc967b11ce603223586ff8a4	2020-04-03T20:00:00Z	5	73	7168	7054	7054	33	1	15	497	64	561
20200403	NJ	29895	37608		3016							03c9451e42a8c786a5cf424ad0fbfb412981e80b	2020-04-03T20:00:00Z	646		67503	67503	67503	34	109	0	4088	4305	8393
20200403	NM	403	14375		31						26	09eb92561715a0365bc92c3a3b35f0c08b82690e	2020-04-03T20:00:00Z	7		14778	14778	14778	35	1	0	727	40	767
20200403	NV	1514	13018									b06428c9678bd268d2992c491635ac82ec96bf35	2020-04-03T20:00:00Z	43		14532	14532	14532	32	5	0	430	56	486
20200403	NY	102863	157657		14810	23696	3731				8886	3581ea3846e784ce3996c873effe694f50617310	2020-04-03T20:00:00Z	2935	23696	260520	260520	260520	36	562	2879	11073	10482	21555
20200403	OH	3312	35063			895		288				4f9def22c6f51b8839104ffcb46d41122de71744	2020-04-03T20:00:00Z	91	895	38375	38375	38375	39	10	93	3047	410	3457
20200403	OK	988	1315		171	289	123				383	ce94ae6cd03042a8be757810176e3101087d0ee9	2020-04-03T20:00:00Z	38	289	2303	2303	2303	40	4	32	50	109	159
20200403	OR	899	16535		188	204			38			bc8939b3d2eaa3d2307a465344d028859fb57771	2020-04-03T20:00:00Z	22	204	17434	17434	17434	41	1	16	1276	73	1349
20200403	PA	8420	53695			852						aade9d40167b6e73754871c40386092b362363a2	2020-04-03T20:00:00Z	102	852	62115	62115	62115	42	12	122	5997	1404	7401
20200403	PR	378	2049	1055								31c1cb53249716895ec3490c18feb99b785a620a	2020-04-03T20:00:00Z	15		3482	2427	2427	72	3	0	445	62	507
20200403	RI	709	4857		77		14		6		35	0f4d117ec3f26dff910fff56bd42e00ac645986c	2020-04-03T20:00:00Z	14		5566	5566	5566	44	2	0	445	52	497
20200403	SC	1554	5441			241						83a9526f05767b32166dffbd1c0668fe1e12c1b5	2020-04-03T20:00:00Z	31	241	6995	6995	6995	45	0	-655	0	0	0
20200403	SD	187	4593	3		17					69	aa416c771bd2c9e919678126e5564dbe952c2e46	2020-04-03T20:00:00Z	2	17	4783	4780	4780	46	0	0	376	22	398
20200403	TN	3067	34772			293					248	019351b10edda80786a653adea2799cab1992e8a	2020-04-03T20:00:00Z	37	293	37839	37839	37839	47	5	30	3006	222	3228
20200403	TX	5330	50434		196						38	d995c4ec3f315bd5c26553907caa07bff418a7d9	2020-04-03T20:00:00Z	90		55764	55764	55764	48	20	0	4424	661	5085
20200403	UT	1246	23002			106						be88433eea3c0ab307191b78f63c45fe05615642	2020-04-03T20:00:00Z	7	106	24248	24248	24248	49	0	6	2847	172	3019
20200403	VA	2012	16993			312		145		108		cb349d06a8404e8ea589d4d05f5ae53dfdbd1692	2020-04-03T20:00:00Z	46	312	19005	19005	19005	51	5	7	1110	306	1416
20200403	VI	38	154	56							29	17ad51e2c11f205d7826f212c444c6191de61144	2020-04-03T20:00:00Z			248	192	192	78	0	0	5	5	10
20200403	VT	389	4839		29	45					15	fd502b9dcb8608ca17ea5eecf37d01466c5f5389	2020-04-03T20:00:00Z	17	45	5228	5228	5228	50	0	0	128	51	179
20200403	WA	7424	91184									795071366777f29eee9beabf227e00db0f02345a	2020-04-03T20:00:00Z	338		98608	98608	98608	53	28	0	4295	531	4826
20200403	WI	1912	22377			487						ac2e774ab91aaf87bd106a4d19ddc35d0a14d163	2020-04-03T20:00:00Z	37	487	24289	24289	24289	55	6	26	2060	182	2242
20200403	WV	237	6130			1						0d5735f82295c4874f145fbc22684001af9837e6	2020-04-03T20:00:00Z	2	1	6367	6367	6367	54	0	0	854	20	874
20200403	WY	162	2704			21					37	3fa4d519d76a3a9a53f819f66887a8a4f7587958	2020-04-03T20:00:00Z	0	21	2866	2866	2866	56	0	2	265	12	277
20200404	AK	171	5869			16						10a0cf7d2d88dce27674dda730950a2661caa4b0	2020-04-04T20:00:00Z	5	16	6040	6040	6040	2	2	1	10	14	24
20200404	AL	1580	9273			212						963802ea3a71c8b5d74fec7b17f1fb98e9547168	2020-04-04T20:00:00Z	43	212	10853	10853	10853	1	8	212	1086	148	1234
20200404	AR	743	9627		72	106			23	39	79	e8ac44e2e243e6a3a4c4a59290ba4e5a35dcf203	2020-04-04T20:00:00Z	14	106	10370	10370	10370	5	2	1	632	39	671
20200404	AS	0	3	2								b7b36903e210f356b4ff21b4a78c7049e6249b31	2020-04-04T20:00:00Z	0		5	3	3	60	0	0	0	0	0
20200404	AZ	2019	25141									92d121ef592004f30d2027f8394c7d5b2003e425	2020-04-04T20:00:00Z	52		27160	27160	27160	4	11	0	2237	250	2487
20200404	CA	12026	101674	13000	2300		1008					4a3edf69851dfa895e0e69e83fb57f41cd4c4a9f	2020-04-04T20:00:00Z	276		126700	113700	113700	6	39	0	77075	1325	78400
20200404	CO	4173	17898		777	823						864b034ba2cfbf7b77a5f90eafe2f95fc245b758	2020-04-04T20:00:00Z	111	823	22071	22071	22071	8	14	113	1215	445	1660
20200404	CT	5276	16753		1033							6d7626dbd793cd794dc73f07b50278a1e51d9890	2020-04-04T20:00:00Z	165		22029	22029	22029	9	34	0	1652	362	2014
20200404	DC	902	5536								235	afaf508bebd20ff5f9dd84d3011a087369a8c2b7	2020-04-04T20:00:00Z	21		6438	6438	6438	11	6	0	709	145	854
20200404	DE	593	5874		95						71	cc40395c305b43fd73a2e32bd1110b86b47e826b	2020-04-04T20:00:00Z	14		6467	6467	6467	10	0	0	879	143	1022
20200404	FL	11111	90956	1281		1462						1f993ebcc7b85b2f8281d911efc5e3c78dda42e8	2020-04-04T20:00:00Z	191	1462	103348	102067	102067	12	28	175	8819	1526	10345
20200404	GA	6160	20134			1239						18b3449ec335447f642a8016122da3ebf65fd362	2020-04-04T20:00:00Z	201	1239	26294	26294	26294	13	17	81	700	329	1029
20200404	GU	93	472		20		2				20	8f8d2f5f8c4dd7332e8e2fc885fd5dbedfdcd645	2020-04-04T20:00:00Z	4		565	565	565	66	0	0	13	9	22
20200404	HI	319	11959			18		6			78	85b971fb96772bd9d5372009c96c64990057f4d5	2020-04-04T20:00:00Z	3	18	12278	12278	12278	15	1	3	1753	34	1787
20200404	IA	786	9454		85	153					188	c2f4cc268e2b747cc59744241bf64e46a2935131	2020-04-04T20:00:00Z	14	153	10240	10240	10240	19	3	15	700	87	787
20200404	ID	1013	7857			62		8				ca14157f2fde1aec45469a4435b5ecac0c291f64	2020-04-04T20:00:00Z	10	62	8870	8870	8870	16	1	6	803	122	925
20200404	IL	10357	43224									3d772552de2938982868c2c2796802165dc593e4	2020-04-04T20:00:00Z	243		53581	53581	53581	17	33	0	4080	1453	5533
20200404	IN	3953	15847									23917dae4d93280471686b45f6bc5b09a7c99781	2020-04-04T20:00:00Z	116		19800	19800	19800	18	14	0	1449	516	1965
20200404	KS	698	6880			172						1bd06ebda4fa4c851c7f1b7653fd751cdcbefeda	2020-04-04T20:00:00Z	21	172	7578	7578	7578	20	4	21	426	78	504
20200404	KY	831	14741									7303bebeca09a7039fc2cc1818e6edc0d80d62ed	2020-04-04T20:00:00Z	37		15572	15572	15572	21	6	0	2707	61	2768
20200404	LA	12496	46002		1726				571			006a93457fa79372c9c83099dfe37f9b61ab0762	2020-04-04T20:00:00Z	409		58498	58498	58498	22	39	0	2654	2199	4853
20200404	MA	11637	57191		1370	1370						e3761bf75abe9cec66ed42ae11ba6511ef692ac7	2020-04-04T20:00:00Z	304	1370	68828	68828	68828	25	39	404	4506	1334	5840
20200404	MD	3125	22485			821					159	3e558ddd96779d7dcb9e3081fabf4cbf5ab62a55	2020-04-04T20:00:00Z	53	821	25610	25610	25610	24	11	157	1553	367	1920
20200404	ME	456	6088			83					140	02fc81a3dbc1ac48ca9090a7e206593d987d39f8	2020-04-04T20:00:00Z	10	83	6544	6544	6544	23	1	8	0	24	24
20200404	MI	16395	37405								56	73be3a717edb05eb45181c6e0debaf9453593f29	2020-04-04T20:00:00Z	540		53800	53800	53800	26	61	0	3735	1143	4878
20200404	MN	865	24558		95	180	42	69			440	47151f187a4d69935f42b9cd12a42cfe7fe3f4db	2020-04-04T20:00:00Z	24	180	25423	25423	25423	27	2	24	1120	76	1196
20200404	MO	2291	22614		413							1de6d799527bb662b4f811d06062ae19798cf39c	2020-04-04T20:00:00Z	24		24905	24905	24905	29	5	0	3257	178	3435
20200404	MP	8	13	10								c8062971344da9c2966da3616c662302e33beb22	2020-04-04T20:00:00Z	1		31	21	21	69	0	0	0	0	0
20200404	MS	1455	5133			436						e6b7dcd404a9b670553d7a858afe76f239b27d8f	2020-04-04T20:00:00Z	35	436	6588	6588	6588	28	6	16	380	97	477
20200404	MT	265	5912			24						4d03e9b5ae1b42666266fddb59c97097f2f184cb	2020-04-04T20:00:00Z	5	24	6177	6177	6177	30	0	0	579	22	601
20200404	NC	2402	36371		271							d376f1f555fd1f8eb9e9fb805c2a44b9c5879598	2020-04-04T20:00:00Z	24		38773	38773	38773	37	5	0	6866	309	7175
20200404	ND	186	6021			30					63	c036a7908926a69e9d6abbabfbccb51600d6ef08	2020-04-04T20:00:00Z	3	30	6207	6207	6207	38	0	1	396	13	409
20200404	NE	321	5058	10								7c8f0e5925f2794be243d16c543031154fca7f32	2020-04-04T20:00:00Z	6		5389	5379	5379	31	0	0	571	42	613
20200404	NH	540	6965	94		80					144	6a22cd2922422f2362f9ae8e0328e75a92305659	2020-04-04T20:00:00Z	7	80	7599	7505	7505	33	2	7	390	61	451
20200404	NJ	34124	41232		4000							9403b0c89cae5f262e33a28b73e52734aa654d49	2020-04-04T20:00:00Z	846		75356	75356	75356	34	200	0	3624	4229	7853
20200404	NM	495	15137		41				18		26	2b94d66d25c501a9c947be0bd794488ff4d04abf	2020-04-04T20:00:00Z	10		15632	15632	15632	35	3	0	762	92	854
20200404	NV	1742	14421									34a77b0dddf91a2c2c4ca6b188c57b511c9dcafe	2020-04-04T20:00:00Z	46		16163	16163	16163	32	3	0	1403	228	1631
20200404	NY	113704	169917		15905	26383	4126				10478	792799b4ed7e06f7995dec04e454a37ec5edb0c0	2020-04-04T20:00:00Z	3565	26383	283621	283621	283621	36	630	2687	12260	10841	23101
20200404	OH	3739	38132			1006		326				f317223856900d8dd2a3ec361b5b3edc776a2cb5	2020-04-04T20:00:00Z	102	1006	41871	41871	41871	39	11	111	3069	427	3496
20200404	OK	1159	1362			316						c009b48e99f48b5124644ba88479304de7eab155	2020-04-04T20:00:00Z	42	316	2521	2521	2521	40	4	27	47	171	218
20200404	OR	999	16535			239			38			0d38ab0fd06af64c96daa9315d986181158b3ded	2020-04-04T20:00:00Z	26	239	17534	17534	17534	41	4	35	0	100	100
20200404	PA	10017	60013			1004						81ba5a1abe612a1fd95cedf0baeb4e7b9e446694	2020-04-04T20:00:00Z	136	1004	70030	70030	70030	42	34	152	6318	1597	7915
20200404	PR	452	2605	1129								6df35c474e40400cf188b8e94850f9c371d1a88d	2020-04-04T20:00:00Z	18		4186	3057	3057	72	3	0	556	74	630
20200404	RI	806	5584		93		31		6		35	a77810637e6c6db9721eaa87537095b5e2a2d791	2020-04-04T20:00:00Z	17		6390	6390	6390	44	3	0	727	97	824
20200404	SC	1917	16397			241						b0fb0beac6f2e84cb2ef41f3a01abcf88df02ad7	2020-04-04T20:00:00Z	40	241	18314	18314	18314	45	9	0	10956	363	11319
20200404	SD	212	5012	1		19					76	f4760a4f2592a21960fa3a320e23904bd1425fe8	2020-04-04T20:00:00Z	2	19	5225	5224	5224	46	0	2	419	25	444
20200404	TN	3321	38070			311					416	9a4555b4ea0d32017009e836958512d05cc69e17	2020-04-04T20:00:00Z	43	311	41391	41391	41391	47	6	18	3298	254	3552
20200404	TX	6110	57641		196						38	48b48de447638a10ca85269ada674586a07c6519	2020-04-04T20:00:00Z	105		63751	63751	63751	48	15	0	7207	780	7987
20200404	UT	1428	26615			117						7488de1606fb85c66768cd77a8f5b6742325f57a	2020-04-04T20:00:00Z	8	117	28043	28043	28043	49	1	11	3613	182	3795
20200404	VA	2407	19145			390		145		108		44eaf300e7ae68bb5f75324ab03882f20c0c5c6e	2020-04-04T20:00:00Z	52	390	21552	21552	21552	51	6	78	2152	395	2547
20200404	VI	40	184	42							34	1f30a0f58472c56075f6ceef3a03b932f858d499	2020-04-04T20:00:00Z			266	224	224	78	0	0	30	2	32
20200404	VT	461	5383		29	45					15	360482bd60b638d752907eee73f063bb7c1298f4	2020-04-04T20:00:00Z	20	45	5844	5844	5844	50	3	0	544	72	616
20200404	WA	7792	93529		574		174					7be57c3d7fb60b48033364b3ab548379469995d1	2020-04-04T20:00:00Z	365		101321	101321	101321	53	27	0	2345	368	2713
20200404	WI	2112	23859			588						53b4a4b3e0ef24896a5d026a80ca4246d6b4f550	2020-04-04T20:00:00Z	56	588	25971	25971	25971	55	19	101	1482	200	1682
20200404	WV	282	7404									d80af5ae8b58e07f6c9ff6bc393c3d2280e539aa	2020-04-04T20:00:00Z	2		7686	7686	7686	54	0	0	1274	45	1319
20200404	WY	187	2945			23					49	415d73e6e2ac994fdc01d676595fb7ac5b666b1f	2020-04-04T20:00:00Z	0	23	3132	3132	3132	56	0	2	241	25	266
20200405	AK	185	6099			20						661d7b0f627847a2dceb5d70d4e9260965031cc2	2020-04-05T20:00:00Z	6	20	6284	6284	6284	2	1	4	230	14	244
20200405	AL	1796	11282			231						3f2c1f28926eeadf623d04aeb3716d29c5394d3c	2020-04-05T20:00:00Z	45	231	13078	13078	13078	1	2	19	2009	216	2225
20200405	AR	830	10412		67	130			27	39	97	e494a9e5f54ebda0d5dc23e63da16773173c82cc	2020-04-05T20:00:00Z	16	130	11242	11242	11242	5	2	24	785	87	872
20200405	AS	0	3	2								f2739209490825ae0877fda0f7d57622d07f62f3	2020-04-05T20:00:00Z	0		5	3	3	60	0	0	0	0	0
20200405	AZ	2269	25141									2abd866096fc77008709c2702234d34a7462398b	2020-04-05T20:00:00Z	64		27410	27410	27410	4	12	0	0	250	250
20200405	CA	13438	103095	15000	2398		1040					b16da92c388833be7769869d9eaf221dabbd9b20	2020-04-05T20:00:00Z	319		131533	116533	116533	6	43	0	1421	1412	2833
20200405	CO	4565	19335		783	875						31a247af3cbbcb8aa7a3f51aaa037f9e9bb5d84e	2020-04-05T20:00:00Z	126	875	23900	23900	23900	8	15	52	1437	392	1829
20200405	CT	5675	17595		1142							1e92cd4c9468e9740d884cae46aa7fa1d8ad63e8	2020-04-05T20:00:00Z	189		23270	23270	23270	9	24	0	842	399	1241
20200405	DC	998	5836								258	492481c558e3cbdafc4289535e3c9f10603f6f0a	2020-04-05T20:00:00Z	22		6834	6834	6834	11	1	0	300	96	396
20200405	DE	673	6321		101						71	4cfd22e6ea296fbca4f9ce0ea79a4b1b69a56eef	2020-04-05T20:00:00Z	14		6994	6994	6994	10	0	0	447	80	527
20200405	FL	12151	101253	1129		1572						a93e5474b39c59e992996dd7ffc9f886446156c1	2020-04-05T20:00:00Z	218	1572	114533	113404	113404	12	27	110	10297	1040	11337
20200405	GA	6647	21185			1283						d574a55e0cbdbd204007cc62e7d7da3ff1222c38	2020-04-05T20:00:00Z	211	1283	27832	27832	27832	13	10	44	1051	487	1538
20200405	GU	112	493		21		2				23	657171a222a700475248cd3665c3656d81c40e13	2020-04-05T20:00:00Z	4		605	605	605	66	0	0	21	19	40
20200405	HI	351	12604			19		6			82	77397e6e6161c484fd9fd351a7a97f2504e3ef04	2020-04-05T20:00:00Z	4	19	12955	12955	12955	15	1	1	645	32	677
20200405	IA	868	9973		91	165					188	ddab7f4fb076f0753905ad90cf58ce0af0c83e02	2020-04-05T20:00:00Z	22	165	10841	10841	10841	19	8	12	519	82	601
20200405	ID	1077	9184			66		11				181bae20b5e5d41e5e68a4ac2fbbec0ead002f93	2020-04-05T20:00:00Z	10	66	10261	10261	10261	16	0	4	1327	64	1391
20200405	IL	11256	47727									d76333be7d0f922df9b8b422717d922c15da272f	2020-04-05T20:00:00Z	274		58983	58983	58983	17	31	0	4503	899	5402
20200405	IN	4411	18241									f93680f2440d0a80612808fcc143041ba9cb2558	2020-04-05T20:00:00Z	127		22652	22652	22652	18	11	0	2394	458	2852
20200405	KS	747	7476			183						dae86135f02c394b72b0ae420bb652e62b1475ff	2020-04-05T20:00:00Z	22	183	8223	8223	8223	20	1	11	596	49	645
20200405	KY	917	15746									b04b342a420aa4f3ebcda1e367731dcabb035fe9	2020-04-05T20:00:00Z	40		16663	16663	16663	21	3	0	1005	86	1091
20200405	LA	13010	47315		1803				561			54b0aaaa06fce89fecccf2fd6ce9501b9190d7b5	2020-04-05T20:00:00Z	477		60325	60325	60325	22	68	0	1313	514	1827
20200405	MA	12402	59565		1632	1632						25defd2f92e682777cafc9aab382fab867527a38	2020-04-05T20:00:00Z	370	1632	71967	71967	71967	25	66	262	2374	765	3139
20200405	MD	3609	24728			936					159	cac549d0b74daccf3ab34404fc5dd3812b44bbff	2020-04-05T20:00:00Z	67	936	28337	28337	28337	24	14	115	2243	484	2727
20200405	ME	470	6088			86					156	251d971acb2a0763de6451631e1f79284d54e187	2020-04-05T20:00:00Z	10	86	6558	6558	6558	23	0	3	0	14	14
20200405	MI	17567	40331								56	4f43122e0d1c106e7db4947613520694e2e4514c	2020-04-05T20:00:00Z	617		57898	57898	57898	26	77	0	2926	1172	4098
20200405	MN	935	25842		106	202	48	77			451	c7075ad182d0178bcc22aab78d7cd3495cca7d7d	2020-04-05T20:00:00Z	29	202	26777	26777	26777	27	5	22	1284	70	1354
20200405	MO	2367	24882		424							434ac4b9d0cbd2143af60703aa3aedc944b8ed77	2020-04-05T20:00:00Z	34		27249	27249	27249	29	10	0	2268	76	2344
20200405	MP	8	13	10								2dfb8a2e3962fb5328cb829dac324abbea5ea5c2	2020-04-05T20:00:00Z	1		31	21	21	69	0	0	0	0	0
20200405	MS	1638	5580			475						7e075b052224457cec693d4aa2f7c8c5b76962d3	2020-04-05T20:00:00Z	43	475	7218	7218	7218	28	8	39	447	183	630
20200405	MT	286	6317			24						df75d2ad9e7baae0b40fddec219b81def7584a74	2020-04-05T20:00:00Z	6	24	6603	6603	6603	30	1	0	405	21	426
20200405	NC	2585	37460		261							4d5b54fff38c79c5d34358a4fc1ecd201692b759	2020-04-05T20:00:00Z	31		40045	40045	40045	37	7	0	1089	183	1272
20200405	ND	207	6580		20	31					63	6a4b61d1260f55fee4335342942c41cf34e82bab	2020-04-05T20:00:00Z	3	31	6787	6787	6787	38	0	1	559	21	580
20200405	NE	363	5558	12								6249d274e5c51fbff387c37b8d9ef435910c9a47	2020-04-05T20:00:00Z	8		5933	5921	5921	31	2	0	500	42	542
20200405	NH	621	7411	93		86					146	d5c04e13103086262e57257b6f168cab23603a0b	2020-04-05T20:00:00Z	9	86	8125	8032	8032	33	2	6	446	81	527
20200405	NJ	37505	44661		4000							d2be91c6279c39ae389e9016e723b22d0f8ef25c	2020-04-05T20:00:00Z	917		82166	82166	82166	34	71	0	3429	3381	6810
20200405	NM	543	16285		37				18		54	63f30ca9eb0ba350762c320c91a6b9c3ee657611	2020-04-05T20:00:00Z	11		16828	16828	16828	35	1	0	1148	48	1196
20200405	NV	1836	14995									eed461ec57cf1fb0231459c7950a45d60e402fc7	2020-04-05T20:00:00Z	46		16831	16831	16831	32	0	0	574	94	668
20200405	NY	122031	180249		16479	28092	4376				12187	58a99b83c7368e224acff5ea100e3692a0b8fa75	2020-04-05T20:00:00Z	4159	28092	302280	302280	302280	36	594	1709	10332	8327	18659
20200405	OH	4043	39713			1104		346				e5ae03b405f85f1d28b2ebb497d115720b0a273c	2020-04-05T20:00:00Z	119	1104	43756	43756	43756	39	17	98	1581	304	1885
20200405	OK	1252	1401			330						6533cee27cd3fff7678c17b003d7f79151d505c6	2020-04-05T20:00:00Z	46	330	2653	2653	2653	40	4	14	39	93	132
20200405	OR	1068	19556			258			40			895c3bb4369358143348dcc34246a7c7fc41e04b	2020-04-05T20:00:00Z	27	258	20624	20624	20624	41	1	19	3021	69	3090
20200405	PA	11510	66261			1072						37345694c2105b11def51fd454c4a6757b9e3189	2020-04-05T20:00:00Z	150	1072	77771	77771	77771	42	14	68	6248	1493	7741
20200405	PR	475	3073	1039								1573ba924ae71c4ae8290b22456399487d9a034b	2020-04-05T20:00:00Z	20		4587	3548	3548	72	2	0	468	23	491
20200405	RI	922	6259		103		33		6		35	f8c3f68699896ac066c1b424d770f323fa222ba5	2020-04-05T20:00:00Z	25		7181	7181	7181	44	8	0	675	116	791
20200405	SC	2049	16927			241						ccdff6113258b5f27c5731a18b0b0b1a1839e358	2020-04-05T20:00:00Z	44	241	18976	18976	18976	45	4	0	530	132	662
20200405	SD	240	5353			22					84	95a0098886125c0b34f0de459993844962e75bd4	2020-04-05T20:00:00Z	2	22	5593	5593	5593	46	0	3	341	28	369
20200405	TN	3633	41667			328					295	5a155ea45dcb7ba75630d696556e3c0ed525d402	2020-04-05T20:00:00Z	44	328	45300	45300	45300	47	1	17	3597	312	3909
20200405	TX	6812	64126		827						38	12359c732574d27b68f27360a5f1a8abef4bbcdc	2020-04-05T20:00:00Z	127		70938	70938	70938	48	22	0	6485	702	7187
20200405	UT	1605	29287			124						83dbc778efc9acf771c3b3a3c24fdb95eccd9723	2020-04-05T20:00:00Z	8	124	30892	30892	30892	49	0	7	2672	177	2849
20200405	VA	2637	21034			431		145		108		43347a01365145c45a8187e871977110df8e3d22	2020-04-05T20:00:00Z	51	431	23671	23671	23671	51	-1	41	1889	230	2119
20200405	VI	42	206	18							34	f7efcce917045a165880162c7ec816f33b5f318f	2020-04-05T20:00:00Z	1		266	248	248	78	1	0	22	2	24
20200405	VT	512	6070		29	45					15	e3035a258b92b434b2fe2e996f2935e60f287645	2020-04-05T20:00:00Z	22	45	6582	6582	6582	50	2	0	687	51	738
20200405	WA	8181	95286		581		178					07ffc5c45d33484f708c6d5e2ee4ac5172a9df72	2020-04-05T20:00:00Z	386		103467	103467	103467	53	21	0	1757	389	2146
20200405	WI	2267	25169			624		175				e9ae6b075ad9a1a7866f76c9aeddda94fa67311d	2020-04-05T20:00:00Z	68	624	27436	27436	27436	55	12	36	1310	155	1465
20200405	WV	324	8514									7c658b660d0796f3403a84ab40c4f1fcb02d9eed	2020-04-05T20:00:00Z	3		8838	8838	8838	54	1	0	1110	42	1152
20200405	WY	197	3040			23					50	521559b492dc45d4a16042c5a00a0be69fb8f96d	2020-04-05T20:00:00Z	0	23	3237	3237	3237	56	0	0	95	10	105
20200406	AK	191	6692			23						4d91929ba83b31e1dda30ca4a3c7d5716d39bfd7	2020-04-06T20:00:00Z	6	23	6883	6883	6883	2	0	3	593	6	599
20200406	AL	1968	12797			240						2efa35d0a2dc1dac3c6e12ced852169b719f14ea	2020-04-06T20:00:00Z	50	240	14765	14765	14765	1	5	9	1515	172	1687
20200406	AR	875	11970		74	137			22	39	102	681e0e05c357b930913804c3afe865bfa6f966d3	2020-04-06T20:00:00Z	16	137	12845	12845	12845	5	0	7	1558	45	1603
20200406	AS	0	3	2								3a37c6e7721e92a70327b4a50845f8a5579db152	2020-04-06T20:00:00Z	0		5	3	3	60	0	0	0	0	0
20200406	AZ	2456	30078									be6a1c823f4e57810c2c8d8f43de71e304b6a99c	2020-04-06T20:00:00Z	65		32534	32534	32534	4	1	0	4937	187	5124
20200406	CA	14336	103095	15000	2509		1085					003211e59c1546fc081730f881ca621139601c35	2020-04-06T20:00:00Z	343		132431	117431	117431	6	24	0	0	898	898
20200406	CO	4950	20823		786	924						07597b3350c29f1005bf0fe74b9fea1cb8b5a429	2020-04-06T20:00:00Z	140	924	25773	25773	25773	8	14	49	1488	385	1873
20200406	CT	6906	19780		1221							331c624125331bd02f6656dbf3b17f66953734f1	2020-04-06T20:00:00Z	206		26686	26686	26686	9	17	0	2185	1231	3416
20200406	DC	1097	6356								287	efc1c5bfd8563e9f8cb1bcb65c39a8636e42aee3	2020-04-06T20:00:00Z	24		7453	7453	7453	11	2	0	520	99	619
20200406	DE	673	6321		101						71	cf37ffc02efefef42ffb6e6b5529ba8356c3956f	2020-04-06T20:00:00Z	14		6994	6994	6994	10	0	0	0	0	0
20200406	FL	13324	109950	1142		1682						b4dbb2348dfa81a79ef605f252915ceeb3f37601	2020-04-06T20:00:00Z	236	1682	124416	123274	123274	12	18	110	8697	1173	9870
20200406	GA	7314	23960			1332						7fbdf8249948edf453caa4ac551cedfad4c6e5f9	2020-04-06T20:00:00Z	229	1332	31274	31274	31274	13	18	49	2775	667	3442
20200406	GU	113	505		21		2				25	a296a0a8bbbdce70dbd163dae499b32101a2505b	2020-04-06T20:00:00Z	4		618	618	618	66	0	0	12	1	13
20200406	HI	371	13155			21		6			85	db9f4880719074c900ecffea275c5058b1b37074	2020-04-06T20:00:00Z	4	21	13526	13526	13526	15	0	2	551	20	571
20200406	IA	946	10653		99	179					284	c4c1a020fdf54b6521f263c532a4de89d1879baf	2020-04-06T20:00:00Z	25	179	11599	11599	11599	19	3	14	680	78	758
20200406	ID	1101	9894			77		16				4e2f37a1fcf63752d912fbe47f4e932a367e3e5a	2020-04-06T20:00:00Z	10	77	10995	10995	10995	16	0	11	710	24	734
20200406	IL	12262	50680									78c31ba234d1c85d4b9d41c49ea533da5c855ffe	2020-04-06T20:00:00Z	307		62942	62942	62942	17	33	0	2953	1006	3959
20200406	IN	4944	21247				924		507			5f4916e24243d76f03d2b658cf1f98ac188c64ca	2020-04-06T20:00:00Z	139		26191	26191	26191	18	12	0	3006	533	3539
20200406	KS	845	8239			198						6c72b546a13e3baf08b9c625794792dd4473f1c0	2020-04-06T20:00:00Z	25	198	9084	9084	9084	20	3	15	763	98	861
20200406	KY	955	17812									5f0f716526e1c3cc135a7162b6189a78ac324b8d	2020-04-06T20:00:00Z	45		18767	18767	18767	21	5	0	2066	38	2104
20200406	LA	14867	54299		1981				552			a3740cf7280c590ba011403d5c2e52c73f99920c	2020-04-06T20:00:00Z	512		69166	69166	69166	22	35	0	6984	1857	8841
20200406	MA	13739	62720		1667	1667						fd70b53cbaccbe3fcd713baccdebd6cec77d5dc9	2020-04-06T20:00:00Z	448	1667	76459	76459	76459	25	78	35	3155	1337	4492
20200406	MD	4045	25572			1059					184	51b860d3b0fe49a368c7ee7cb7ae0695859f0e5e	2020-04-06T20:00:00Z	91	1059	29617	29617	29617	24	24	123	844	436	1280
20200406	ME	499	6088			92					158	9816f29c109d6d20a0d8cdb7ffbf5641bc7dcbab	2020-04-06T20:00:00Z	10	92	6587	6587	6587	23	0	6	0	29	29
20200406	MI	18850	43120								56	713b7f97c2e5c96c3c0080412dcda9b42df34214	2020-04-06T20:00:00Z	727		61970	61970	61970	26	110	0	2789	1283	4072
20200406	MN	986	27142		115	223	57	90			470	f7a8cca1c4f511a0b8c331cd2f42b77b7fb4aaeb	2020-04-06T20:00:00Z	30	223	28128	28128	28128	27	1	21	1300	51	1351
20200406	MO	2722	27113		439							44876cfa047477bbea2f3887d3c012b5e9eb4d65	2020-04-06T20:00:00Z	39		29835	29835	29835	29	5	0	2231	355	2586
20200406	MP	8	13	10								10213f297312a3f5d4b85bae5983c6d4dcd6fa21	2020-04-06T20:00:00Z	1		31	21	21	69	0	0	0	0	0
20200406	MS	1738	18632			475						35f1e3f05db047b513ce0c520a71e84abd8c6c55	2020-04-06T20:00:00Z	51	475	20370	20370	20370	28	8	0	13052	100	13152
20200406	MT	299	6491			24						72195fdeabd9bc44e4c62aabc52ba24fe91f47a4	2020-04-06T20:00:00Z	6	24	6790	6790	6790	30	0	0	174	13	187
20200406	NC	2870	37856		270							79ed2fe9fc52cdceca198867d2f320bcc46ca495	2020-04-06T20:00:00Z	33		40726	40726	40726	37	2	0	396	285	681
20200406	ND	225	6988		19	32					74	422a526ac91fe712af0eaa412a73536e980ac1a3	2020-04-06T20:00:00Z	3	32	7213	7213	7213	38	0	1	408	18	426
20200406	NE	409	6378	8								42cd4bf96826173bb3a5a6a5ca9df14cfde85a82	2020-04-06T20:00:00Z	8		6795	6787	6787	31	0	0	820	46	866
20200406	NH	669	7701	101		92					147	70a71d29747afd73ec66cdfd0621fb6a958076cf	2020-04-06T20:00:00Z	9	92	8471	8370	8370	33	0	6	290	48	338
20200406	NJ	41090	47942		6390				1263			461e1b1f9efb9d0e1190ba770527966f3ed83c11	2020-04-06T20:00:00Z	1003		89032	89032	89032	34	86	0	3281	3585	6866
20200406	NM	624	18512		45				18		130	824b4f01e29d57652140bde152e631fd06ec36c4	2020-04-06T20:00:00Z	12		19136	19136	19136	35	1	0	2227	81	2308
20200406	NV	1953	15676									410ad8bd25fa26f8111b556ef20deba6ba990442	2020-04-06T20:00:00Z	46		17629	17629	17629	32	0	0	681	117	798
20200406	NY	130689	190122		16837	30203	4504				13366	2f8e8d32b6402d0d288a4d4db9946c5667b67f39	2020-04-06T20:00:00Z	4758	30203	320811	320811	320811	36	599	2111	9873	8658	18531
20200406	OH	4450	43928			1214		371				379af1a5febc51ed345a6c4af033b8ed1030f0f0	2020-04-06T20:00:00Z	142	1214	48378	48378	48378	39	23	110	4215	407	4622
20200406	OK	1327	1422		161	340	143				522	7a9dbe14460760a8d8319bae852504e6653d079d	2020-04-06T20:00:00Z	51	340	2749	2749	2749	40	5	10	21	75	96
20200406	OR	1132	20669			258			40			25dd5121fb241ea32f05b2a662678e9ffae92040	2020-04-06T20:00:00Z	27	258	21801	21801	21801	41	0	0	1113	64	1177
20200406	PA	12980	70874			1145			533			38e0af60db24c9b40a0274e3929826b66e991968	2020-04-06T20:00:00Z	162	1145	83854	83854	83854	42	12	73	4613	1470	6083
20200406	PR	513	3432	1000								4042cfb220e0d43e1dd965301a4b6d4e1a4f3f6c	2020-04-06T20:00:00Z	21		4945	3945	3945	72	1	0	359	38	397
20200406	RI	1082	7399		109		37		26		35	a993fa3bfcd36b6447689c11581adcac70279d6e	2020-04-06T20:00:00Z	27		8481	8481	8481	44	2	0	1140	160	1300
20200406	SC	2049	16927			241						5fa94b2c78458efcbbcb8feb369f34826b4b2d30	2020-04-06T20:00:00Z	44	241	18976	18976	18976	45	0	0	0	0	0
20200406	SD	288	5732	0		23					91	9a0ab68c444290d9b4b67c8b517b1116526f1b39	2020-04-06T20:00:00Z	4	23	6020	6020	6020	46	2	1	379	48	427
20200406	TN	3802	43548			352					356	6e99f97799daa32dfee6ab07755e268c0c2784aa	2020-04-06T20:00:00Z	65	352	47350	47350	47350	47	21	24	1881	169	2050
20200406	TX	7276	78081		1153						38	36fadabbdbb990c75e795f4b4d13f227963067fb	2020-04-06T20:00:00Z	140		85357	85357	85357	48	13	0	13955	464	14419
20200406	UT	1675	31719			138						a79f311e74664a5be49283b57cb86101e98e4f8c	2020-04-06T20:00:00Z	13	138	33394	33394	33394	49	5	14	2432	70	2502
20200406	VA	2878	21643			497		145		108		c3515340a90eccc1b0b717381a669c8881457106	2020-04-06T20:00:00Z	54	497	24521	24521	24521	51	3	66	609	241	850
20200406	VI	43	222	20							36	9bd028c77055b8af275bac0ad96aef87f45c18fd	2020-04-06T20:00:00Z	1		285	265	265	78	0	0	16	1	17
20200406	VT	543	6090		28	45					15	65d25548f9cbaafc3f6e01dfcc9f8ff6993848ca	2020-04-06T20:00:00Z	23	45	6633	6633	6633	50	1	0	20	31	51
20200406	WA	8523	99837		638		191					25efbe7a4dd7e945776c17b45d6eb25ea59b36a1	2020-04-06T20:00:00Z	407		108360	108360	108360	53	21	0	4551	342	4893
20200406	WI	2440	26574			668		186				7cd8b0660ae9551ba4a980f38fbd73aee870b871	2020-04-06T20:00:00Z	77	668	29014	29014	29014	55	9	44	1405	173	1578
20200406	WV	345	9595									f1298e935f9de41c83650aacb51c751c9be96333	2020-04-06T20:00:00Z	4		9940	9940	9940	54	1	0	1081	21	1102
20200406	WY	210	3719			23					52	1a81a6ed6b83de32c30c32bfb094f26c70e62fd3	2020-04-06T20:00:00Z	0	23	3929	3929	3929	56	0	0	679	13	692
20200407	AK	213	6700			23					29	427f23b794025bcc59ba746dc6721ba1ae4f6ff9	2020-04-07T20:00:00Z	6	23	6913	6913	6913	2	0	0	8	22	30
20200407	AL	2119	12797			271						bc437164edce7423a9a6a0095632666a06d512c4	2020-04-07T20:00:00Z	56	271	14916	14916	14916	1	6	31	0	151	151
20200407	AR	946	12692		74	148			26	43	142	3091efb8651506655cf6538a5a63244288d812e8	2020-04-07T20:00:00Z	16	148	13638	13638	13638	5	0	11	722	71	793
20200407	AS	0	3	2								d76095b5eddc995d69df0f33197a6638cc6fbf7f	2020-04-07T20:00:00Z	0		5	3	3	60	0	0	0	0	0
20200407	AZ	2575	30800									943f82c1a910748ffe6ec553b93b7b964125cc38	2020-04-07T20:00:00Z	73		33375	33375	33375	4	8	0	722	119	841
20200407	CA	15865	115364	14100	2611		1108					a2ab1e862259b9e5f29fc83a735a7402bacc7da6	2020-04-07T20:00:00Z	374		145329	131229	131229	6	31	0	12269	1529	13798
20200407	CO	5172	21703		786	994						12249a5bdf925092cbd469cb2a578f54ad5a4c99	2020-04-07T20:00:00Z	150	994	26875	26875	26875	8	10	70	880	222	1102
20200407	CT	7781	21255		1308							824d1ebd3f4b1c49e597d77753df238341173130	2020-04-07T20:00:00Z	277		29036	29036	29036	9	71	0	1475	875	2350
20200407	DC	1211	6612								318	4bb7cd953c61db17cc89b08b77d926f2eea787e6	2020-04-07T20:00:00Z	22		7823	7823	7823	11	-2	0	256	114	370
20200407	DE	928	7628		147						144	b59047f7944fc9482b1f7653159655f7a5bfad7b	2020-04-07T20:00:00Z	16		8556	8556	8556	10	2	0	1307	255	1562
20200407	FL	14747	123415	1407		1999						14451271e31c6ef62ec1fed25030c8bbcadd8c83	2020-04-07T20:00:00Z	296	1999	139569	138162	138162	12	60	317	13465	1423	14888
20200407	GA	8818	24895			1774						7a0ffe5a1d036f2a779e0d14397523b71ac8241a	2020-04-07T20:00:00Z	329	1774	33713	33713	33713	13	100	442	935	1504	2439
20200407	GU	121	529		21		2		2		27	e4f1f3a809ee107b77e669dd351b0ea512d64a40	2020-04-07T20:00:00Z	4		650	650	650	66	0	0	24	8	32
20200407	HI	387	13155			26		6			89	06de5ddab7916756cd9f985d7476ee41c2851291	2020-04-07T20:00:00Z	5	26	13542	13542	13542	15	1	5	0	16	16
20200407	IA	1048	11670		104	193					341	ae5471f42b9f26b00ec9f67c82c73e0e96bf77ac	2020-04-07T20:00:00Z	26	193	12718	12718	12718	19	1	14	1017	102	1119
20200407	ID	1170	10076			83		21				2223b4fd3b2130cde4c6e92876814d778ecc7ec7	2020-04-07T20:00:00Z	13	83	11246	11246	11246	16	3	6	182	69	251
20200407	IL	13549	55183		3680		1166		821			01860afc01cd1aaca444ed3812a2f910c2871cf5	2020-04-07T20:00:00Z	380		68732	68732	68732	17	73	0	4503	1287	5790
20200407	IN	5507	23257				924		507			42532e1054b8584b5dd3db8eaebb0ea3e0a5a8a3	2020-04-07T20:00:00Z	173		28764	28764	28764	18	34	0	2010	563	2573
20200407	KS	900	8614			223						a47fd40f94b1f7214f6b6ff2b771091439fffd90	2020-04-07T20:00:00Z	27	223	9514	9514	9514	20	2	25	375	55	430
20200407	KY	1008	18947									11fc69bcf9e209378b83b650cd855946fcf47ca9	2020-04-07T20:00:00Z	59		19955	19955	19955	21	14	0	1135	53	1188
20200407	LA	16284	58371		1996				519			9139f6e23f09c887df221642ce10c85516944f49	2020-04-07T20:00:00Z	582		74655	74655	74655	22	70	0	4072	1417	5489
20200407	MA	15104	66270		1831	1831						4815cf989210e42bc1099baade40e36de1dd1454	2020-04-07T20:00:00Z	515	1831	81374	81374	81374	25	67	164	3550	1365	4915
20200407	MD	4371	27256			1106					288	c957680fdbd36cb8cd1d307885f4d5b9b1e87afd	2020-04-07T20:00:00Z	103	1106	31627	31627	31627	24	12	47	1684	326	2010
20200407	ME	519	6088			99					176	af07f06f7bb91affb207dc39d20674e9ee2d4149	2020-04-07T20:00:00Z	12	99	6607	6607	6607	23	2	7	0	20	20
20200407	MI	19823	45550								56	8ff4cbadba372a60d39f847bceeaf9eab1db8001	2020-04-07T20:00:00Z	845		65373	65373	65373	26	118	0	2430	973	3403
20200407	MN	1069	28191		120	242	64	100			549	1c6751a69dd6a4e9a349a62be6413fdbe71ea87a	2020-04-07T20:00:00Z	34	242	29260	29260	29260	27	4	19	1049	83	1132
20200407	MO	3037	28932		508							a3d2d6a3042c80afb487dfd2d4a7897fe0edee76	2020-04-07T20:00:00Z	53		31969	31969	31969	29	14	0	1819	315	2134
20200407	MP	8	15									70c7bf240bc0ee206b5e12ec30a64ffd6f19ca2a	2020-04-07T20:00:00Z	2		23	23	23	69	1	0	2	0	2
20200407	MS	1915	18632			377						807ca25410f85d8883f0c8fe409f630d92091d1e	2020-04-07T20:00:00Z	59	377	20547	20547	20547	28	8	-98	0	177	177
20200407	MT	319	6666			28						7397072f3dbcb6c5c091e5ab277d8f2c2f68f82d	2020-04-07T20:00:00Z	6	28	6985	6985	6985	30	0	4	175	20	195
20200407	NC	3221	37861		354							67dd715b37f86ed85a0618ce86dd6b9d498dee2b	2020-04-07T20:00:00Z	46		41082	41082	41082	37	13	0	5	351	356
20200407	ND	237	7466		18	33					82	59b258409a58763928c3aa0087984baad4dd1600	2020-04-07T20:00:00Z	4	33	7703	7703	7703	38	1	1	478	12	490
20200407	NE	447	6811									518ded644af5182eecdac1ec28f9dede5f3b98d8	2020-04-07T20:00:00Z	10		7258	7258	7258	31	2	0	433	38	471
20200407	NH	715	8019	49		103					151	9bdef844521f989a0ac01b4af374dcbb7368680b	2020-04-07T20:00:00Z	9	103	8783	8734	8734	33	0	11	318	46	364
20200407	NJ	44416	50558		7017		1651		1540			cc2566fc957facb8d98c9cdcaafbb8235297c5e6	2020-04-07T20:00:00Z	1232		94974	94974	94974	34	229	0	2616	3326	5942
20200407	NM	686	21139		48				18		133	74b47d956a13a1210784d310796b4b88918963db	2020-04-07T20:00:00Z	12		21825	21825	21825	35	0	0	2627	62	2689
20200407	NV	2087	16552		282							4f4321d0926b598d47e2a920f8709e23c2b89e00	2020-04-07T20:00:00Z	58		18639	18639	18639	32	12	0	876	134	1010
20200407	NY	138863	201195		17493	32083	4593				14590	15947b1c9ed54db71e224d5882c2e146b415b520	2020-04-07T20:00:00Z	5489	32083	340058	340058	340058	36	731	1880	11073	8174	19247
20200407	OH	4782	46056			1354		417				ee1be244efee5b29b0b3adc051423a9eba46f3f0	2020-04-07T20:00:00Z	167	1354	50838	50838	50838	39	25	140	2128	332	2460
20200407	OK	1472	11821		186	376	137				612	d926e29ea2057ff177bfe56ada2bf18ab9ecf780	2020-04-07T20:00:00Z	67	376	13293	13293	13293	40	16	36	10399	145	10544
20200407	OR	1181	21826			324			69			0d8a30e0bd30ca1bb26872f15cb6fd8209687f3e	2020-04-07T20:00:00Z	33	324	23007	23007	23007	41	6	66	1157	49	1206
20200407	PA	14559	76719		1665				548			5f6c0c5a75d956d960f06c3bff2b90956af04cf5	2020-04-07T20:00:00Z	240		91278	91278	91278	42	78	0	5845	1579	7424
20200407	PR	573	3966	968								f55b55c315376b7c321d3701606e48d766c257c6	2020-04-07T20:00:00Z	23		5507	4539	4539	72	2	0	534	60	594
20200407	RI	1230	9077		123		40		26		35	813da9a6c780ba8fa0045b1f3cc2bd61c53fe95f	2020-04-07T20:00:00Z	30		10307	10307	10307	44	3	0	1678	148	1826
20200407	SC	2417	21263			241						33337e94ee9a38b99bd37fda37b889f83199a988	2020-04-07T20:00:00Z	51	241	23680	23680	23680	45	7	0	4336	368	4704
20200407	SD	320	5948	2		23					98	23329c2017a92fb927ed537c0f932b129bff88ec	2020-04-07T20:00:00Z	6	23	6270	6268	6268	46	2	0	216	32	248
20200407	TN	4138	48736			408					466	a34b15897c7e1082065823522dfae12982a71304	2020-04-07T20:00:00Z	72	408	52874	52874	52874	47	7	56	5188	336	5524
20200407	TX	8262	80387		1252						38	cc8ef53ec9222fe4b8c2c5b0383d429085c6ad89	2020-04-07T20:00:00Z	154		88649	88649	88649	48	14	0	2306	986	3292
20200407	UT	1738	32909			148						40a68524a0d0c4244c5e3929960fac5865a4b540	2020-04-07T20:00:00Z	13	148	34647	34647	34647	49	0	10	1190	63	1253
20200407	VA	3333	25312			563		145		108		2d8926f55fc5c4e769e6556a7e790b9c759e84c1	2020-04-07T20:00:00Z	63	563	28645	28645	28645	51	9	66	3669	455	4124
20200407	VI	43	222	20							36	070fb1b83a9073c515f131b90847354c4f4f4732	2020-04-07T20:00:00Z	1		285	265	265	78	0	0	0	0	0
20200407	VT	575	6554		29	45					15	44493af709005398cd2f24b0c1c9f7cf96707f38	2020-04-07T20:00:00Z	23	45	7129	7129	7129	50	0	0	464	32	496
20200407	WA	8859	104511		641		190					c592ffdb7d53e806595d9b6a097821cb83a7f0a5	2020-04-07T20:00:00Z	429		113370	113370	113370	53	22	0	4674	336	5010
20200407	WI	2578	28512			745		200				e14827d359df3ec78ec54ec531ff175e68dd2bd4	2020-04-07T20:00:00Z	92	745	31090	31090	31090	55	15	77	1938	138	2076
20200407	WV	412	11647									e06f7c7ba78a9622b82d063891c486527000e2ee	2020-04-07T20:00:00Z	4		12059	12059	12059	54	0	0	2052	67	2119
20200407	WY	216	3789			33					62	4351947d4b6974eb2fd1a41c558fe95a0fdb44b1	2020-04-07T20:00:00Z	0	33	4005	4005	4005	56	0	10	70	6	76
20200408	AK	226	6842			27					32	b06950cbd3502f7885c9412d1bf698858848a4d7	2020-04-08T20:00:00Z	7	27	7068	7068	7068	2	1	4	142	13	155
20200408	AL	2369	16753			314						d7c974f24aac9af8f039f0c9d4627e059267b4a1	2020-04-08T20:00:00Z	66	314	19122	19122	19122	1	10	43	3956	250	4206
20200408	AR	1000	13530		76	130		43	30	39	208	dc9ad2f9b7456a55682f25d3f5569a8a420a7f0c	2020-04-08T20:00:00Z	18	130	14530	14530	14530	5	2	-18	838	54	892
20200408	AS	0	3	2								b1e0124ac6fe5ca02b1b17dc2464d3b5b31ace83	2020-04-08T20:00:00Z	0		5	3	3	60	0	0	0	0	0
20200408	AZ	2726	31838									2b3096a859b88875d9972e3e5521cd07aed78996	2020-04-08T20:00:00Z	80		34564	34564	34564	4	7	0	1038	151	1189
20200408	CA	16957	127307	14600	2714		1154					c597c8b5b77b179c9e590a881c97d79fea2bd2db	2020-04-08T20:00:00Z	442		158864	144264	144264	6	68	0	11943	1092	13035
20200408	CO	5429	22665		833	1079						c10a0cb31be734e887bcd88fee27d7b8174bc1bc	2020-04-08T20:00:00Z	179	1079	28094	28094	28094	8	29	85	962	257	1219
20200408	CT	7781	21255		1308							45534c8765623e13c69801a1e66891b07171f925	2020-04-08T20:00:00Z	277		29036	29036	29036	9	0	0	0	0	0
20200408	DC	1440	6843								361	6a984539ee98fd18f8879705bea3637b3d17c542	2020-04-08T20:00:00Z	27		8283	8283	8283	11	5	0	231	229	460
20200408	DE	928	7628		147						144	9a8eba55923c74303bfcc615fc6cd39c2d834f80	2020-04-08T20:00:00Z	16		8556	8556	8556	10	0	0	0	0	0
20200408	FL	15455	127679	1324		2062						9ca6b245b17a0b8b9a414985df6f5e8338c1dd30	2020-04-08T20:00:00Z	309	2062	144458	143134	143134	12	13	63	4264	708	4972
20200408	GA	9901	28886			1993						a895f3bea3a6eef44bee143492725ba4af74c53d	2020-04-08T20:00:00Z	362	1993	38787	38787	38787	13	33	219	3991	1083	5074
20200408	GU	125	562		21		2		2		31	f3056dbcf91af97f2a4055fc511d9f5e69e758fe	2020-04-08T20:00:00Z	4		687	687	687	66	0	0	33	4	37
20200408	HI	410	14739			42		6			113	c791e64551362c9d3458669437df3833d46bb4b6	2020-04-08T20:00:00Z	5	42	15149	15149	15149	15	0	16	1584	23	1607
20200408	IA	1145	12821		122	193					431	6ed8bb2a57d38b65911feac6a484fec23d956882	2020-04-08T20:00:00Z	27	193	13966	13966	13966	19	1	0	1151	97	1248
20200408	ID	1210	10688			93		24				27b547d754d7b7848ee8bf6006162b7a42221c6d	2020-04-08T20:00:00Z	15	93	11898	11898	11898	16	2	10	612	40	652
20200408	IL	15078	59988		3680		1166		821			db2da93a6acb672606b2a7d6aa39ea427bbb3701	2020-04-08T20:00:00Z	462		75066	75066	75066	17	82	0	4805	1529	6334
20200408	IN	5943	24926				924		507			fbbf8a2b8324dab4096dc4c4082c442d1a303a08	2020-04-08T20:00:00Z	203		30869	30869	30869	18	30	0	1669	436	2105
20200408	KS	1046	9137			223						fd8d2aea43b7e390c0426d2ac0120a9d5aa12c57	2020-04-08T20:00:00Z	38	223	10183	10183	10183	20	11	0	523	146	669
20200408	KY	1149	20455									f4d5b5432b32b07295608c1298bee85c9dcb6c5e	2020-04-08T20:00:00Z	65		21604	21604	21604	21	6	0	1508	141	1649
20200408	LA	17030	64376		1983				490			c174ce072a8244ab0d33a6f3f195c03aa665816d	2020-04-08T20:00:00Z	652		81406	81406	81406	22	70	0	6005	746	6751
20200408	MA	16692	70849		2119	2119						f5128f9fff43592d64f3b649fb088189809ff685	2020-04-08T20:00:00Z	615	2119	87541	87541	87541	25	100	288	4579	1588	6167
20200408	MD	5529	32933			1210					365	d47d07ee138d924014565dabdc5316462616b927	2020-04-08T20:00:00Z	124	1210	38462	38462	38462	24	21	104	5677	1158	6835
20200408	ME	537	6088			101					187	ae1b00dd8f587c7cc0ff1fec4f62af3e28f48c2d	2020-04-08T20:00:00Z	14	101	6625	6625	6625	23	2	2	0	18	18
20200408	MI	20589	45550								56	069cf53c2a7e5ed44fbbe8e54a6aa7c9cf6a070a	2020-04-08T20:00:00Z	959		66139	66139	66139	26	114	0	0	766	766
20200408	MN	1154	29599		135	271	64	105			632	d35b537cf4cb211b89d42f83477e0ac688431c6a	2020-04-08T20:00:00Z	39	271	30753	30753	30753	27	5	29	1408	85	1493
20200408	MO	3327	30783		519							d610dbf95f9ce914e35925513bd27000667a1dd5	2020-04-08T20:00:00Z	58		34110	34110	34110	29	5	0	1851	290	2141
20200408	MP	11	27	9								735ed7fb7685d4eeb3831a9c3d19b1b39665d89f	2020-04-08T20:00:00Z	2		47	38	38	69	0	0	12	3	15
20200408	MS	2003	18632			410						fcd575a3ceb3f1a059d37279be733e6d49d79eb0	2020-04-08T20:00:00Z	67	410	20635	20635	20635	28	8	33	0	88	88
20200408	MT	332	7066			31					135	36c57219663afe4f9a25d8bb1219124aabcbc5c6	2020-04-08T20:00:00Z	6	31	7398	7398	7398	30	0	3	400	13	413
20200408	NC	3426	39561		386							ef6411c1805a6c8509d4b7acf726edd78546548e	2020-04-08T20:00:00Z	53		42987	42987	42987	37	7	0	1700	205	1905
20200408	ND	251	8301		16	34					98	f5b46f7b1cf2660fc83947337d0163f20ba2e916	2020-04-08T20:00:00Z	4	34	8552	8552	8552	38	0	1	835	14	849
20200408	NE	519	7442									f0d5c983d53155a6c8258ec5594807b0dae155a8	2020-04-08T20:00:00Z	12		7961	7961	7961	31	2	0	631	72	703
20200408	NH	788	8389	89		118					211	7ebe9caa69ad598a5afd77ca6ca988541ac6e9ab	2020-04-08T20:00:00Z	18	118	9266	9177	9177	33	9	15	370	73	443
20200408	NJ	47437	52979		7026		1617		1576			1ce238d30dd4f486d2f2bb36bef82c329b90fde8	2020-04-08T20:00:00Z	1504		100416	100416	100416	34	272	0	2421	3021	5442
20200408	NM	794	21451		51				18		171	5e9d9f69e1e9d52d200ebc187b2ec3a4e126db63	2020-04-08T20:00:00Z	13		22245	22245	22245	35	1	0	312	108	420
20200408	NV	2318	18248		282							8eeef516219c0235bb9ccef8db9926eb66f200dd	2020-04-08T20:00:00Z	71		20566	20566	20566	32	13	0	1696	231	1927
20200408	NY	149316	215837		18079	34432	4593				16353	36db5397b3f156232e908feab224b44a19364028	2020-04-08T20:00:00Z	6268	34432	365153	365153	365153	36	779	2349	14642	10453	25095
20200408	OH	5148	48193			1495		472				3a07f6e617059a639f0e53d3277927ef65015168	2020-04-08T20:00:00Z	193	1495	53341	53341	53341	39	26	141	2137	366	2503
20200408	OK	1524	11821		188	390	120				686	162bc2c40a69457aa64daeba84ab2b0950a8b6e5	2020-04-08T20:00:00Z	79	390	13345	13345	13345	40	12	14	0	52	52
20200408	OR	1239	23325		156	324	61		58	69		1c86840efc88ab6828b14988c2d5983a6049dc2e	2020-04-08T20:00:00Z	33	324	24564	24564	24564	41	0	0	1499	58	1557
20200408	PA	16239	82299		1898				603			cab36f3232f06858b95f1664b7788dadbf0f93a1	2020-04-08T20:00:00Z	309		98538	98538	98538	42	69	0	5580	1680	7260
20200408	PR	620	4266	1160								35f7ff30a6a6ed0b45cd9139f6ef39aa0edf4057	2020-04-08T20:00:00Z	24		6046	4886	4886	72	1	0	300	47	347
20200408	RI	1450	10682		143		45		26		35	98ac386411d8aecfd63defe746ee07ab45b33a5e	2020-04-08T20:00:00Z	35		12132	12132	12132	44	5	0	1605	220	1825
20200408	SC	2552	22082			241						8f51f648224b34fc123427ec9411fe698b3fd55d	2020-04-08T20:00:00Z	63	241	24634	24634	24634	45	12	0	819	135	954
20200408	SD	393	6355	0		26					146	a8f46321eb94c8751dab4186c5050bb4ded8aee4	2020-04-08T20:00:00Z	6	26	6748	6748	6748	46	0	3	407	73	480
20200408	TN	4362	52256			449					592	ff68dc08ca2226e687b39272db6329b7d75241b3	2020-04-08T20:00:00Z	79	449	56618	56618	56618	47	7	41	3520	224	3744
20200408	TX	9353	86905		1491						38	93f1b214cb7a5167793d5ec07075b9602aca2613	2020-04-08T20:00:00Z	177		96258	96258	96258	48	23	0	6518	1091	7609
20200408	UT	1846	34270			158						0ec7be922281b2c2e3ac1769448ed67ab2024183	2020-04-08T20:00:00Z	13	158	36116	36116	36116	49	0	10	1361	108	1469
20200408	VA	3645	27000			615		145		108		4f244cf2235f74c233ab8d9fe566115c0adce611	2020-04-08T20:00:00Z	75	615	30645	30645	30645	51	12	52	1688	312	2000
20200408	VI	45	242	35							39	be21b51a3a90bca976c5226f32fc911743a57b90	2020-04-08T20:00:00Z	1		322	287	287	78	0	0	20	2	22
20200408	VT	605	7144		35	50					15	b8f5da42c9c0c15c8ca16cc61712345084f0d207	2020-04-08T20:00:00Z	23	50	7749	7749	7749	50	0	5	590	30	620
20200408	WA	9214	108847		655		186					bcc287d94b552e2dccac7425b80f5526244dca44	2020-04-08T20:00:00Z	443		118061	118061	118061	53	14	0	4336	355	4691
20200408	WI	2756	30115			790		218				1e997110316d96e4af9dfed752e7c9bafaede693	2020-04-08T20:00:00Z	99	790	32871	32871	32871	55	7	45	1603	178	1781
20200408	WV	462	12083									59287361f21a273826deacdebcd7572e171a3e34	2020-04-08T20:00:00Z	4		12545	12545	12545	54	0	0	436	50	486
20200408	WY	221	3843			33					62	871dc959c9d38ea20b4d4c856b22997e0bccaf55	2020-04-08T20:00:00Z	0	33	4064	4064	4064	56	0	0	54	5	59
20200409	AK	235	6988			27					49	b25c4a1e5bb964d05142022307f57e41e0872f26	2020-04-09T20:00:00Z	7	27	7223	7223	7223	2	0	0	146	9	155
20200409	AL	2769	18058			333						34ec8a688f0984d69a58ddef29d640ace6ee65bf	2020-04-09T20:00:00Z	74	333	20827	20827	20827	1	8	19	1305	400	1705
20200409	AR	1119	13832		73	130		43	31	39	288	d21f4f58502c23fd66e3842b4b6eb7c9c18ccdf0	2020-04-09T20:00:00Z	21	130	14951	14951	14951	5	3	0	302	119	421
20200409	AS	0	3	2								4550449cb174c1fcabdb4d4e92ebe0a79b4bd30f	2020-04-09T20:00:00Z	0		5	3	3	60	0	0	0	0	0
20200409	AZ	3018	34160									a706debeb0a3336ce380a04afeca43b1f77d44c9	2020-04-09T20:00:00Z	89		37178	37178	37178	4	9	0	2322	292	2614
20200409	CA	18309	145191	14100	2825		1132					415e9a2ee1c4debcc75db294bc356b28a291a185	2020-04-09T20:00:00Z	492		177600	163500	163500	6	50	0	17884	1352	19236
20200409	CO	5655	23544		848	1162						7da5b0594d9ac4a43b4ebef17fba2e299929b704	2020-04-09T20:00:00Z	193	1162	29199	29199	29199	8	14	83	879	226	1105
20200409	CT	9784	23718		1464							4f9311d78efaba1380411da694bf2264bf3f4c69	2020-04-09T20:00:00Z	380		33502	33502	33502	9	103	0	2463	2003	4466
20200409	DC	1523	7201								393	5f3e6ed3208c06cc3446e80b46ca4bc5fee989b1	2020-04-09T20:00:00Z	32		8724	8724	8724	11	5	0	358	83	441
20200409	DE	1207	8683		201						173	45f2d85472665b02bd94b4ef5f6a05fca3661bd0	2020-04-09T20:00:00Z	23		9890	9890	9890	10	7	0	1055	279	1334
20200409	FL	16364	136185	1395		2268						754e4c4bc873607e36e18febcf6f6f3fe17eef34	2020-04-09T20:00:00Z	354	2268	153944	152549	152549	12	45	206	8506	909	9415
20200409	GA	10566	30519			2159						e55d4dcfec26e2fede63494733c002a68b541521	2020-04-09T20:00:00Z	379	2159	41085	41085	41085	13	17	166	1633	665	2298
20200409	GU	128	593		14		2		2		33	8d0d6f8cf4948a29fbe75c2c6068e2e4bc336303	2020-04-09T20:00:00Z	4		721	721	721	66	0	0	31	3	34
20200409	HI	435	15316			42		6			113	b8cac0a3e57db8fcb5f8784a24ff0292859ce8b1	2020-04-09T20:00:00Z	5	42	15751	15751	15751	15	0	0	577	25	602
20200409	IA	1270	13703		122						476	1f9d61aaf5b280767ba36847ddc362d1b27327f9	2020-04-09T20:00:00Z	29		14973	14973	14973	19	2	0	882	125	1007
20200409	ID	1232	11299			113		29				2cbe02b18b0ca2023e2896936099c1de3f2793ca	2020-04-09T20:00:00Z	18	113	12531	12531	12531	16	3	20	611	22	633
20200409	IL	16422	64435		3680		1166		821			4a5176c1a33a75ad4f04db3b40abc94f7f24bfe5	2020-04-09T20:00:00Z	528		80857	80857	80857	17	66	0	4447	1344	5791
20200409	IN	6351	25782				924		507			1406da427afc443d36e088a6059820b56836038e	2020-04-09T20:00:00Z	245		32133	32133	32133	18	42	0	856	408	1264
20200409	KS	1106	9669			263						dc24b13ac61718730956dec0e03f27c8b1f93822	2020-04-09T20:00:00Z	42	263	10775	10775	10775	20	4	40	532	60	592
20200409	KY	1346	20455									4fb35d2fca57462d9af6173dfc7908eca90f57f4	2020-04-09T20:00:00Z	73		21801	21801	21801	21	8	0	0	197	197
20200409	LA	18283	68636		2014				473			f2b7e11d6a23a663135d5c22b782e3fe824a9623	2020-04-09T20:00:00Z	702		86919	86919	86919	22	50	0	4260	1253	5513
20200409	MA	18843	76146		2302	2302						e8b2968723a8af7209cce529574d5032146bfaa2	2020-04-09T20:00:00Z	725	2302	94989	94989	94989	25	110	183	5297	2151	7448
20200409	MD	6185	35344			1348					376	dd11e0579e86c2a04984fc8a6c92a033633133a0	2020-04-09T20:00:00Z	138	1348	41529	41529	41529	24	14	138	2411	656	3067
20200409	ME	560	6088			105					202	de9357008b267094a60a0ac8ff7fd3c2dc3466c0	2020-04-09T20:00:00Z	16	105	6648	6648	6648	23	2	4	0	23	23
20200409	MI	21504	45550		3826		1628		1434		56	17e988d651529c4378e3d66af16ab70a20092e7f	2020-04-09T20:00:00Z	1076		67054	67054	67054	26	117	0	0	915	915
20200409	MN	1242	31052		145	293	63	119			675	cdf145be23b01c96273d3c5925c78004122d3677	2020-04-09T20:00:00Z	50	293	32294	32294	32294	27	11	22	1453	88	1541
20200409	MO	3539	34955		568							b97f337b09235d8410b8c2a2f9d134d4d38e89f3	2020-04-09T20:00:00Z	77		38494	38494	38494	29	19	0	4172	212	4384
20200409	MP	11	27	9								2923ea3c9e9309ed8d343db9349620a8388522e7	2020-04-09T20:00:00Z	2		47	38	38	69	0	0	0	0	0
20200409	MS	2260	18632			441						a1e53262497df092c0e0c4ca9af9fd8f23aafe66	2020-04-09T20:00:00Z	76	441	20892	20892	20892	28	9	31	0	257	257
20200409	MT	354	7506		13	36					157	c26e42cdca9c9d43ffd76a58290bd6a75c28198d	2020-04-09T20:00:00Z	6	36	7860	7860	7860	30	0	5	440	22	462
20200409	NC	3651	44158		398							a6a57caf54cc0f7c9a4d14df31be2434fe42b80d	2020-04-09T20:00:00Z	65		47809	47809	47809	37	12	0	4597	225	4822
20200409	ND	269	8721		14	34					101	6ac57451eb83c5297a3f2fe18e496d59f112de5a	2020-04-09T20:00:00Z	5	34	8990	8990	8990	38	1	0	420	18	438
20200409	NE	567	8116									fce6cfce0f23547227601671cf284cae2df67536	2020-04-09T20:00:00Z	14		8683	8683	8683	31	2	0	674	48	722
20200409	NH	788	8763	143		118					227	b8d573ac2c092ed49dcab22fdc1f47f4cfed830d	2020-04-09T20:00:00Z	18	118	9694	9551	9551	33	0	0	374	0	374
20200409	NJ	51027	56165		7363		1523		1551			d3664bdf91bd8ece813cb2d55230b4895f54b2c0	2020-04-09T20:00:00Z	1700		107192	107192	107192	34	196	0	3186	3590	6776
20200409	NM	865	22942		59				18		201	d5a00c6606ab48f22af533b1282f8163225fc10d	2020-04-09T20:00:00Z	16		23807	23807	23807	35	3	0	1491	71	1562
20200409	NV	2456	19315		282							9635ff95f130d1857de5d74bacf7f6c72af5d972	2020-04-09T20:00:00Z	80		21771	21771	21771	32	9	0	1067	138	1205
20200409	NY	159937	231612		18279	36576	4925				18297	adcfe0b7d9f5faf78429b00c69af00833443c8ec	2020-04-09T20:00:00Z	7067	36576	391549	391549	391549	36	799	2144	15775	10621	26396
20200409	OH	5512	50473			1612		497				f099bcbfbf8d79d1541a85ea927661eac603a881	2020-04-09T20:00:00Z	213	1612	55985	55985	55985	39	20	117	2280	364	2644
20200409	OK	1684	18595		188	415	120				686	4134ad5e4d3911e0700b88a7aaae9339b1f207b6	2020-04-09T20:00:00Z	80	415	20279	20279	20279	40	1	25	6774	160	6934
20200409	OR	1321	24306		146	326	66		54			06d3913b0eccc967a1a12517d7f8e4783ce8f591	2020-04-09T20:00:00Z	44	326	25627	25627	25627	41	11	2	981	82	1063
20200409	PA	18228	87374		2051				592			8e11977c61eb78c15db006bc6135ab8066828777	2020-04-09T20:00:00Z	338		105602	105602	105602	42	29	0	5075	1989	7064
20200409	PR	683	4703	1304								3bb866405c927aaf77a70f81b17ece80ef99c327	2020-04-09T20:00:00Z	33		6690	5386	5386	72	9	0	437	63	500
20200409	RI	1727	10682		160		45		26		35	fd47654c67cacd1940a1c7cffa0df6b0214882aa	2020-04-09T20:00:00Z	43		12409	12409	12409	44	8	0	0	277	277
20200409	SC	2792	24575			241						c05090d9d4cd23e93dadd900e6c6ebb2cc5b00f6	2020-04-09T20:00:00Z	67	241	27367	27367	27367	45	4	0	2493	240	2733
20200409	SD	447	6700			27					161	8cfce8992986ecd4882180246461d58c60cbb9cf	2020-04-09T20:00:00Z	6	27	7147	7147	7147	46	0	1	345	54	399
20200409	TN	4634	55215			505					921	520c002646bd19f9e80ae12d8f8315aab83d0297	2020-04-09T20:00:00Z	94	505	59849	59849	59849	47	15	56	2959	272	3231
20200409	TX	10230	95904		1439						1101	fe4a67d30a9035e09c2e041eb4efaa22284bb709	2020-04-09T20:00:00Z	199		106134	106134	106134	48	22	0	8999	877	9876
20200409	UT	1976	36397			168						34ed9aa981dc493348917a34c5d37854cab5b2b3	2020-04-09T20:00:00Z	13	168	38373	38373	38373	49	0	10	2127	130	2257
20200409	VA	4042	28984	627	669	685	469		285			32a8135f572c4f5c6851cbeced9b22c53353e7df	2020-04-09T20:00:00Z	109	685	33653	33026	33026	51	34	70	1984	397	2381
20200409	VI	46	251	42							39	330da68f6494e174387505355ee3fa2cfdaa9e42	2020-04-09T20:00:00Z	1		339	297	297	78	0	0	9	1	10
20200409	VT	628	7553		33						15	24b22733110eb020e8f1caee0a2cb8db9dd3b934	2020-04-09T20:00:00Z	23		8181	8181	8181	50	0	0	409	23	432
20200409	WA	9492	112544		650		191					70b4370b242c35c14bcda871fd474a98674f1afa	2020-04-09T20:00:00Z	459		122036	122036	122036	53	16	0	3697	278	3975
20200409	WI	2885	31424			843		230				aa5c7ae162799320b7accdadf68720fdb6c50f52	2020-04-09T20:00:00Z	111	843	34309	34309	34309	55	12	53	1309	129	1438
20200409	WV	523	13340									54cf0e05059125cce24ebdf1fdfdff35af1f361b	2020-04-09T20:00:00Z	5		13863	13863	13863	54	1	0	1257	61	1318
20200409	WY	230	3920			34					94	231a30211b44fe5c73eef7f2161a0d501c682df9	2020-04-09T20:00:00Z	0	34	4150	4150	4150	56	0	1	77	9	86
20200410	AK	246	7186			28					55	f72f6232f47812a602059afa4d5f4d698726aa3b	2020-04-10T20:00:00Z	7	28	7432	7432	7432	2	0	1	198	11	209
20200410	AL	2968	18058			368						deabcc53c679be6f942df9ba423a0d262ce45c5c	2020-04-10T20:00:00Z	80	368	21026	21026	21026	1	6	35	0	199	199
20200410	AR	1171	15949		86	130		43	33	39	312	eed9ef5b44313459b1b49ca25a50a47df14fbc20	2020-04-10T20:00:00Z	23	130	17120	17120	17120	5	2	0	2117	52	2169
20200410	AS	0	3	2								f380a4ca829f914ba3535ed117102abc8fe7d43c	2020-04-10T20:00:00Z	0		5	3	3	60	0	0	0	0	0
20200410	AZ	3112	34622									f3ba26485902411adb8738870f9588c6ca100e6b	2020-04-10T20:00:00Z	97		37734	37734	37734	4	8	0	462	94	556
20200410	CA	19472	145391	13900	2897		1145					7b7f43add244dd0beac30179ffa9cc26c01ac4cd	2020-04-10T20:00:00Z	541		178763	164863	164863	6	49	0	200	1163	1363
20200410	CO	6510	26143		842	1312						1f6196416d9b1623ae28c2a62688d8a097987cdd	2020-04-10T20:00:00Z	250	1312	32653	32653	32653	8	57	150	2599	855	3454
20200410	CT	10538	25750		1562							d837fdb36f289a47f704866efa7a975c6fd57275	2020-04-10T20:00:00Z	448		36288	36288	36288	9	68	0	2032	754	2786
20200410	DC	1660	7695								426	7c6bf62e6c19aaa7b50946ee18cb701683abd073	2020-04-10T20:00:00Z	38		9355	9355	9355	11	6	0	494	137	631
20200410	DE	1326	10415		181						177	f85cebdacc98a38f07d28833e92b016fa4dc8afd	2020-04-10T20:00:00Z	23		11741	11741	11741	10	0	0	1732	119	1851
20200410	FL	17531	145299	1411		2487						0437d8adf77ea12d3a32f324bb51546af79a8b71	2020-04-10T20:00:00Z	390	2487	164241	162830	162830	12	36	219	9114	1167	10281
20200410	GA	11483	34664			2351						a86c13bf50abbedc6518f8959043eee9283da498	2020-04-10T20:00:00Z	416	2351	46147	46147	46147	13	37	192	4145	917	5062
20200410	GU	130	662		14		2		2		41	c1c7a10a9b4263aa04238ac704dc651de9a5dfdd	2020-04-10T20:00:00Z	4		792	792	792	66	0	0	69	2	71
20200410	HI	442	15707			42		6		2	251	11d1477448eb2f3b1d0cd776a1cf18b0ed78e85f	2020-04-10T20:00:00Z	6	42	16149	16149	16149	15	1	0	391	7	398
20200410	IA	1388	14565		125		55		30		506	cf06ef7ea2ce1c10bdedb84bdcc11451814ee3e1	2020-04-10T20:00:00Z	31		15953	15953	15953	19	2	0	862	118	980
20200410	ID	1353	11741			127		33				09f5794bcc50d38e9cd2132a6c3eddd78da2a208	2020-04-10T20:00:00Z	24	127	13094	13094	13094	16	6	14	442	121	563
20200410	IL	17887	69640		3680		1166		821			a611c14568ede32f626296251d9f95268c6a975f	2020-04-10T20:00:00Z	596		87527	87527	87527	17	68	0	5205	1465	6670
20200410	IN	6907	28133				820		497			bc9eede1aa2efa612414d45c0f39ffa6e2d174dd	2020-04-10T20:00:00Z	300		35040	35040	35040	18	55	0	2351	556	2907
20200410	KS	1166	10248			274						d86d82fbef79b76de7b6bb09a5b536cf6f40b3d0	2020-04-10T20:00:00Z	50	274	11414	11414	11414	20	8	11	579	60	639
20200410	KY	1693	22595		271	459	105	177			464	d38ee043d21f9d9bec3e400d81df4c1ac102c33b	2020-04-10T20:00:00Z	90	459	24288	24288	24288	21	17	459	2140	347	2487
20200410	LA	19253	73027		2054				479			16c20b191b25b668f0647db33d5c34aa2808544a	2020-04-10T20:00:00Z	755		92280	92280	92280	22	53	0	4391	970	5361
20200410	MA	20878	81564		2435	2435						e76faf99900c6141c9bf87b0dcda0adb9b8fb341	2020-04-10T20:00:00Z	832	2435	102442	102442	102442	25	107	133	5418	2035	7453
[truncated: 146 more rows]
