# Supplementary material for: Estimating population infection rates from non-random testing data: Evidence from the COVID-19 pandemic
Source: PLoS One. 2024 Sep 26;19(9):e0311001. doi: 10.1371/journal.pone.0311001 (PMC11426536; doi:10.1371/journal.pone.0311001)
Supplement: S1 Data — This zip file contains the underlying and analyzed datasets used to construct the tables and figures in the manuscript. (ZIP) [file pone.0311001.s003.zip › supplementary_data/analyzed_data.xlsx]

## Sheet: Sheet1
State	positivetest_share_apr7	estimated_pop_prevalence_apr7	estimated_pop_prevalence_ave_march31_apr7	Lower CI	Upper CI	Population	Estimated_total_cases	Positivetest_total_apr12	excess_deaths%_wave1	Total_cases_apr7_garcia
AL	10.2	0.99	0.9	0.47	2.09	4903185	44155	3525	1.22	43736
AK	73.33	0.91	0.43	0.45	1.84	731545	3177	272	-0.03	1555
AZ	14.15	0.44	0.62	0.2	0.95	7278717	45434	3539	1.32	25391
AR	8.95	0.69	0.55	0.32	1.49	3017825	16460	1280	0.5	11246
CA	11.08	1.09	0.89	0.52	2.3	39512223	353000	21794	0.78	310663
CO	20.15	1.12	1.85	0.51	2.44	5758736	106505	6893	1.41	63537
CT	37.23	5.01	4.16	2.36	10.64	3565287	148252	12035	3.79	50657
DE	15.18	1.88	1.52	0.9	3.93	973764	14779	1479	2.38	13178
FL	9.56	1.32	1.28	0.61	2.81	21477737	274117	19355	0.74	138941
GA	61.66	4.18	2.03	1.93	9.06	10617423	215306	12452	1.5	187539
HI	3.5	0.38	0.44	0.18	0.79	1415872	6179	486	-0.22	2377
ID	27.49	1.07	1.52	0.49	2.32	1787147	27105	1407	-0.66	15157
IL	22.23	2.56	2.27	1.23	5.33	12671821	287087	20852	2.41	155190
IN	21.88	2.29	1.91	1.09	4.79	6732219	128568	7928	1.61	57485
IA	9.12	0.91	0.72	0.43	1.91	3155070	22678	1587	0.67	34026
KS	12.79	0.53	0.66	0.24	1.14	2913314	19110	1337	0.21	24995
KY	4.46	0.35	0.41	0.16	0.75	4467673	18328	1840	0.49	33625
LA	25.82	5.66	6.68	2.48	12.91	4648794	310465	20595	3.01	183525
ME	1.03	0.53	0.53	0.3	0.95	1344212	7165	633	-0.09	3755
MD	16.22	1.54	1.69	0.73	3.26	6045680	102114	8225	2.6	108874
MA	27.77	3.86	3.41	1.8	8.29	6949503	236752	25475	3.74	85498
MI	56.77	5.08	4.42	2.39	10.81	9986857	441486	24638	2.38	182315
MN	7.33	0.43	0.32	0.2	0.93	5639632	18007	1621	1.15	54935
MS	0.76	0.74	1.09	0.7	0.78	2976149	32330	2781	2.15	26147
MO	14.76	1.45	1.13	0.69	3.05	6137428	69549	4160	0.81	37995
MT	10.26	0.54	0.48	0.25	1.18	1068778	5138	387	0.11	2079
NE	8.07	0.58	0.56	0.27	1.25	1934408	10821	791	0.59	13322
NV	13.27	1.25	1.2	0.59	2.64	3080156	36864	2836	0.71	41960
NH	12.64	1	1.24	0.46	2.14	1359711	16792	929	0.98	2049
NJ	55.97	7.58	7.57	3.56	16.13	8882190	672314	61850	5.98	462926
NM	2.31	0.57	0.65	0.25	1.29	2096829	13696	1174	1.52	7852
NY	42.47	7.55	8.45	3.34	17.08	19453561	1644119	188694	6.13	2583484
NC	98.6	1.1	0.64	0.55	2.19	10488084	66830	4520	0.76	56340
ND	2.45	0.33	0.46	0.15	0.69	762062	3507	308	0.75	2370
OH	13.5	0.83	0.86	0.38	1.81	11689100	100221	6604	0.96	70887
OK	1.38	1.02	0.97	0.72	1.43	3956971	38186	1970	0.28	43969
OR	5.44	0.45	0.52	0.21	0.96	4217737	21994	1527	0.11	21215
PA	21.27	2.71	2.36	1.29	5.68	12801989	302535	22833	1.89	317638
RI	42.33	4.23	2.37	2.01	8.9	1059361	25081	2665	2.69	7382
SC	19.94	0.7	1	1.51	0.32	5148714	51737	3319	0.81	29312
SD	12.9	1.06	0.81	0.5	2.28	884659	7205	730	0.36	635
TN	6.08	0.91	0.94	0.42	2	6833174	64366	5308	0.49	52703
TX	29.95	0.91	0.65	0.42	1.96	28995881	187963	13484	0.8	123275
UT	5.03	0.53	0.7	0.25	1.11	3205958	22403	2303	0.06	16094
VT	6.45	0.96	1.42	0.44	2.1	623989	8867	727	0.5	3434
VA	11.03	1.3	0.94	0.63	2.71	8535519	80574	5274	1.04	62532
WA	11.37	1.3	1.36	0.63	2.72	7614893	103188	10224	0.34	92643
WV	3.16	0.69	0.43	0.3	1.58	1792065	7724	611	0.19	5027
WI	6.65	0.66	0.87	0.32	1.4	5822434	50662	3341	0.67	43589
WY	7.89	0.28	0.68	0.13	0.61	578759	3921	261	0.47	1046
